# Supplementary material for: Genome-wide characterization of simple sequence repeats in Pyrus bretschneideri and their application in an analysis of genetic diversity in pear
Source: BMC Genomics. 2018 Jun 18;19:473. doi: 10.1186/s12864-018-4822-7 (PMC6006662; doi:10.1186/s12864-018-4822-7)
Supplement: Supplementary file 2 — Table S1. Frequency of different SSR repeat motifs. (XLSX 9 kb) [file 12864_2018_4822_MOESM2_ESM.xlsx]

## Sheet: Table S1
Table S1 Frequency of different SSR repeat motifs
Repeat number	SSR motif						Total	%
	Mono-	Di-	Tri-	Tetra-	Penta-	Hexa-
5	0	0	6059	2012	462	178	8711	5.57
6	0	0	2567	617	107	45	3336	2.13
7	0	0	1267	276	16	18	1577	1.01
8	0	7670	695	148	6	3	8522	5.45
9	0	6377	382	84	2	1	6846	4.38
10	0	5255	223	45	0	1	5524	3.53
11	0	4356	181	36	0	0	4573	2.92
12	18702	3408	117	21	0	0	22248	14.23
13	13600	2766	78	6	0	0	16450	10.52
14	10636	2124	60	3	0	0	12823	8.2
15	9074	1849	33	1	0	0	10957	7.01
>15	46927	7741	136	22	0	3	54829	35.06
Total	98939	41546	11798	3271	593	249	156396	100
%	63.26	26.56	7.54	2.09	0.38	0.16	100
Pb5LUN297
