# Supplementary material for: Genome-wide characterization of simple sequence repeats in Pyrus bretschneideri and their application in an analysis of genetic diversity in pear
Source: BMC Genomics. 2018 Jun 18;19:473. doi: 10.1186/s12864-018-4822-7 (PMC6006662; doi:10.1186/s12864-018-4822-7)
Supplement: Supplementary file 3 — Table S2. Frequency distribution of different SSR motifs. (XLSX 9 kb) [file 12864_2018_4822_MOESM3_ESM.xlsx]

## Sheet: Table S2
Table S2 Frequency distribution of different SSR motifs
SSR motif	Frequency of SSR motif	%
A/T	94918	60.69
C/G	4021	2.57
AG/CT	17592	11.25
AC/GT	7150	4.57
AT/TA	16769	10.72
CG/GC	35	0.02
AAG/CTT	3258	2.08
AGG/CCT	1180	0.75
AGC/GCT	685	0.44
ACC/GGT	1032	0.66
ATC/GAT	783	0.5
CCG/CGG	178	0.11
AAC/GTT	1223	0.78
ACG/CGT	184	0.12
AAT/ATT	3120	1.99
ACT/AGT	155	0.1
Others	4113	2.63
Pb5LUN297
