# Supplementary material for: Genome-wide characterization of simple sequence repeats in Pyrus bretschneideri and their application in an analysis of genetic diversity in pear
Source: BMC Genomics. 2018 Jun 18;19:473. doi: 10.1186/s12864-018-4822-7 (PMC6006662; doi:10.1186/s12864-018-4822-7)
Supplement: Supplementary file 4 — Table S3. Type and number of repeat motifs. (XLSX 10 kb) [file 12864_2018_4822_MOESM4_ESM.xlsx]

## Sheet: Table S3
Table S3 Type and number of repeat motifs
Repeat type	Repeat motif	Number
Mono-	A/T, C/G	2
Di-	AC/GT, AG/CT, AT/AT, CG/CG	4
Tri-	AAG/CTT, AGG/CCT, AGC/GCT, ACC/GGT, ATC/GAT, CCG/CGG, AAC/GTT, ACG/CGT, AAT/ATT, ACT/AGT	10
Tetra-	AAAC/GTTT, AAAG/CTTT, AAAT/ATTT, AACC/GGTT, AACG/CGTT, AACT/AGTT, AAGC/GCTT, AAGG/CCTT, AATC/GATT, AATG/CATT, AATT/AATT, ACAG/CTGT, ACAT/ATGT, ACCC/GGGT, ACTC/GAGT, ACTG/CAGT, AGAT/ATCT, AGGC/GCCT, AGGG/CCCT, ATCC/GGAT, ATCG/CGAT, ATGC/GCAT, CACG/CGTG, CAGC/GCTG, CCTA/TAGG, CGAG/CTCG, CGGA/TCCG, CTAG/CTAG, CTTA/TAAG, GTAC/GTAC	30
Penta-	AAAAC/GTTTT, AAAAG/CTTTT, AAAAT/ATTTT, AAACC/GGTTT, AAACT/AGTTT, AAAGG/CCTTT, ATTTG/CAAAT, AAATT/AATTT, AACAC/GTGTT, CAGCA/TGCTG, CAGCT/AGCTG, CATGC/GCATG, CCATA/TATGG, CCATC/GATGG, CCCGA/TCGGG, CCCTC/GAGGG, CCGTC/GACGG, CCTAC/GTAGG, CCTTA/TAAGG, CGGCA/TGCCG, GAATT/AATTC, GGCCC/GGGCC, GTGCT/AGCAC, TAATC/GATTA, TGGAC/GTCCA, TGATG/CATCA, CTCCA/TGGAG, AACCC/GGGTT, CGGTT/AACCG, AAGAG/CTCTT, AAGGG/CCC…	53
Hexa-	AAAAAG/CTTTTT, AAAAAT/ATTTTT, AAAACA/TGTTTT, AAAACG/CGTTTT, AAAAGG/CCTTTT, AAACCC/GGGTTT, AAAGGG/CCCTTT, AAATAC/GTATTT, AATTCA/TGAATT, AGGGTT/AACCCT, AGGTGG/CCACCT, ATAATC/GATTAT, ATAGAG/CTCTAT, ATATAG/CTATAT, ATCATG/CATGAT, ATGAAG/CTTCAT, ATGGTG/CACCAT, ATTCCC/GGGAAT, CAAGAA/TTCTTG, CAAGTG/CACTTG, CACATC/GATGTG, CATCAC/GTGATG, CATCGG/CCGATG, CATTGG/CCAATG, CCAACG/CGTTGG, CCAAGT/ACTTGG, CCCCAA/TT…	90
Pb5LUN297
