# Supplementary material for: Genome-wide characterization of simple sequence repeats in Pyrus bretschneideri and their application in an analysis of genetic diversity in pear
Source: BMC Genomics. 2018 Jun 18;19:473. doi: 10.1186/s12864-018-4822-7 (PMC6006662; doi:10.1186/s12864-018-4822-7)
Supplement: Supplementary file 5 — Table S4. Statistics of SSRs in different categories. (XLSX 9 kb) [file 12864_2018_4822_MOESM5_ESM.xlsx]

## Sheet: Table S4
Table S4 Statistics of SSRs in different categories
Category	Number of SSRs
intergenic	62984
intronic	20085
upstream	13684
downstream	8673
ncRNA_intronic	5346
UTR5	3709
exonic	2135
upstream; downstream	1596
UTR3	1343
ncRNA_exonic	665
splicing	159
ncRNA_UTR5	43
ncRNA_splicing	25
ncRNA_UTR3	19
UTR5;UTR3	3
Total	120469
Pb5LUN297
