# Supplementary material for: Genome-wide characterization of simple sequence repeats in Pyrus bretschneideri and their application in an analysis of genetic diversity in pear
Source: BMC Genomics. 2018 Jun 18;19:473. doi: 10.1186/s12864-018-4822-7 (PMC6006662; doi:10.1186/s12864-018-4822-7)
Supplement: Supplementary file 6 — Table S5. Number of different types of SSR motifs in different LGs. (XLSX 10 kb) [file 12864_2018_4822_MOESM6_ESM.xlsx]

## Sheet: Table S5
Table S5 Number of different types of SSR motifs in different LGs
LG	SSR motif						Total
	Mono-	Di-	Tri-	Tetra-	Penta-	Hexa-
1	913	421	125	25	4	3	1491
2	2684	1189	355	77	17	5	4327
3	2766	1219	329	91	16	6	4427
4	1730	751	206	36	7	8	2738
5	3475	1612	424	109	17	9	5646
6	2546	1170	302	87	18	11	4134
7	637	265	83	20	3	3	1011
8	1762	795	235	51	13	2	2858
9	2385	1023	308	64	15	9	3804
10	2968	1319	386	84	17	5	4779
11	2386	995	279	45	13	10	3728
12	2447	1008	322	70	15	10	3872
13	1287	636	183	50	8	4	2168
14	1859	926	252	60	9	7	3113
15	4332	1913	591	155	24	15	7030
16	1837	870	248	58	11	6	3030
17	1915	772	249	49	12	7	3004
M	12069	5122	1583	367	73	41	19255
NA	13319	5555	1801	464	117	23	21279
Total	63317	27561	8261	1962	409	184	101694
Note：M means loci of the scaffold might be located in more than one LGs.
N means LG information of the SSR locus was not available.
Pb5LUN297
