# Supplementary material for: Genome-wide characterization of simple sequence repeats in Pyrus bretschneideri and their application in an analysis of genetic diversity in pear
Source: BMC Genomics. 2018 Jun 18;19:473. doi: 10.1186/s12864-018-4822-7 (PMC6006662; doi:10.1186/s12864-018-4822-7)
Supplement: Supplementary file 7 — Table S6. Information of new designed 101, 694 SSR primers, including information of the primer sequences, annealing temperature (Ta), repeat motifs, target size, linkage groups, and positions in genetic and physical maps of pear. (XLSX 10192 kb) [file 12864_2018_4822_MOESM7_ESM.xlsx]

## Sheet: Table S6
Table S6 Information of new designed 101, 694 SSR primers, including information of the primer sequences, annealing temperature (Ta), repeat motifs, target size, linkage groups, and positions in genetic and physical maps of pear.
Site name	Name used before	Matched scaffold in pear		SSR pattern				Forward primer		Reverse primer		Matched LG
		Scaffold	Scaffold position	Motif	Motif lenth	Repets	Prod_size	Seq.	Tm	Seq.	Tm	LG	Estimated map pos.
Pb1L1N00001		scaffold947.0	14311	a	1	19	203	CCAGCAAGTGTGACCTGAAA	59.87	AAACCAACCACCACCACAAT	59.99	1	7.7
Pb1L1N00002		scaffold947.0	59404	a	1	15	222	TGTCCACCGTTTGACAAAAA	59.98	TCAATCTGCTTCATTGTTTCTGA	59.88	1	7.7
Pb1L1N00003		scaffold947.0	14478	a	1	18	204	ATTGTGGTGGTGGTTGGTTT	59.99	AGGGCCAACGTGAGGTAAGT	60.93	1	7.7
Pb1L1N00004		scaffold947.0	20870	a	1	21	236	CACGAAAAACATGAATGCAAA	59.59	TGCGAAAGAGGAAGAAAAGC	59.71	1	7.7
Pb1L1N00005		scaffold947.0	46632	t	1	17	209	TCCTTTCGGCATCTCTTGTC	60.34	TTTTGCACAGGCCAAACTCT	60.81	1	7.7
Pb1L1N00006		scaffold947.0	38032	a	1	12	201	TCCCACCAAATGCAAGAAAT	60.31	AATGGAAGAAGGCCCAAAAC	60.3	1	7.7
Pb1L1N00007		scaffold947.0	47048	t	1	38	206	CGTTCCCTCGATCTTCGTAA	60.21	GCTTGTCAAATGAATCCCATC	59.38	1	7.7
Pb1L1N00008		scaffold947.0	62836	a	1	12	199	GGTTTGGGTGAGCAAACAGT	60.01	CGAAATTTCAGCAGCCAAGT	60.39	1	7.7
Pb1L1N00009		scaffold947.0	86860	a	1	20	200	TCAATGTGACTCCTGGCTCA	60.4	CCCCAAAGAGGTTTAAAGCAA	60.45	1	7.7
Pb1L1N00010		scaffold947.0	86926	a	1	20	199	CGGAAAGTTGCTGAAAACAA	58.94	GCATTTCGTTGGCGTTAAAA	60.97	1	7.7
Pb1L1N00011		scaffold947.0	103279	t	1	20	177	AAAATGTCACGCTGGCCTAC	60.14	ACCGATTGGTCTTGTCTTGC	60.12	1	7.7
Pb1L1N00012		scaffold947.0	109952	a	1	21	249	GAGTTCGGTAGGGAAACACG	59.59	TCTCATGTCCCAATCCATCA	59.85	1	7.7
Pb1L1N00013		scaffold947.0	124322	t	1	23	193	GAACCTGTAATGGCGGAAAA	59.94	ATAATTGGGTGGGGGAGGAG	62.15	1	7.7
Pb1L1N00014		scaffold947.0	116198	t	1	12	200	CACCCTTGTATGCCCTCACT	59.99	GTCATGCACTGGTGGTGAAG	60.16	1	7.7
Pb1L1N00015		scaffold947.0	119313	c	1	16	228	CTCGGGTGACCATCTCTCTC	59.79	CAACCGTGATTGGCATACAT	59.28	1	7.7
Pb1L1N00016		scaffold947.0	122209	t	1	12	206	TCAAACCTACTCGGGAATGC	60.07	GCGTGCATTATTTAATGAGACTTT	58.82	1	7.7
Pb1L1N00017		scaffold947.0	119525	t	1	12	195	CACGGTTGGTTGAGTTGGTA	59.46	TTTAGGGAGAGGGGAGGCTA	60.16	1	7.7
Pb1L1N00018		scaffold947.0	123781	a	1	13	211	TCGCCCAAAACTCACCTAAC	60.11	AAATCGGAACACGCTTGAAT	59.57	1	7.7
Pb1L1N00019		scaffold947.0	124544	t	1	12	202	CACTTCCGGTACTGTTCACTTG	59.7	AGGCTCTAGCTTGTCGGTCA	60.16	1	7.7
Pb1L1N00020		scaffold947.0	130676	a	1	14	254	CCTCTTGGGGAGAGCTTTTT	59.82	TGGATGGGATCCAAATTAGC	59.72	1	7.7
Pb1L1N00021		scaffold947.0	131246	t	1	12	199	TGACGATGACATGGATTAGCA	60.09	TCTGTTCACCTTCCTTGATTGA	59.71	1	7.7
Pb1L1N00022		scaffold231.0	326724	t	1	12	246	GGTGCGGAACTTCTGTTTGT	60.16	TGCCTTTGTTTTATATGAACTGACA	59.95	1	13.8
Pb1L1N00023		scaffold231.0	842	t	1	16	206	TCGCTTAACCCATTTCTTCAA	59.71	TCCCAGGTCCTCCTTCTTCT	60.19	1	13.8
Pb1L1N00024		scaffold231.0	4945	a	1	12	239	GGCTCGATGCTTTTGTCATT	60.22	CCTTTGGAGATGGACTTAAACG	59.99	1	13.8
Pb1L1N00025		scaffold231.0	39688	t	1	12	246	GGCTTACGGGCTACTTATGC	58.88	GCCCTTAAGTCATGACGGATT	60.33	1	13.8
Pb1L1N00026		scaffold231.0	8078	a	1	12	219	AAAAGGCCTAATGGCCAAAT	59.81	ATCGAACAAATGGACGGTGT	60.24	1	13.8
Pb1L1N00027		scaffold231.0	13101	a	1	18	199	AGCCCAATTAAATGAGGATGA	58.52	TTTGGACTTGGAAATTGAAGG	59.05	1	13.8
Pb1L1N00028		scaffold231.0	11039	t	1	13	208	TCAAAGCAGACTCCCCATTC	60.19	AGGGCTGTAATTTGGCCTTT	59.97	1	13.8
Pb1L1N00029		scaffold231.0	21300	a	1	14	261	TAGCCAAAACGTAGGCTTCC	59.36	GGTGGAGGTATTGCGACTTG	60.52	1	13.8
Pb1L1N00030		scaffold231.0	33281	a	1	14	229	TGCTCACCCTTGATTTTTCC	60.05	AATTTCACTTTGCGCGAGTC	60.4	1	13.8
Pb1L1N00031		scaffold231.0	40139	t	1	31	193	CCCAGTACCTTTGGCCATTT	61.09	TGGATTGTGGACAGACAAGC	59.68	1	13.8
Pb1L1N00032		scaffold231.0	51368	t	1	12	203	AGCGGCACAATGATCAACTT	60.67	TTGCCCAAAACCCACTAAAG	59.97	1	13.8
Pb1L1N00033		scaffold231.0	64018	a	1	12	186	GCTTGGCTTTGTTTCAATGG	60.62	GGCTTCGTCCTCTAAGACGTT	59.9	1	13.8
Pb1L1N00034		scaffold231.0	68923	t	1	12	225	GGTACTGTTTACCTTAACGAAAAATC	57.93	GGTCATCGTGGGAAAGAAAA	59.91	1	13.8
Pb1L1N00035		scaffold231.0	70118	t	1	12	169	TTCCCGATATGCGAAGATGT	60.44	TCAATGTGGAGTGGGTCTCA	60.09	1	13.8
Pb1L1N00036		scaffold231.0	71787	a	1	13	200	AATTTGGCGATGAAGGGTTA	59.41	AGAGAAAGCCACACAACCTGA	59.9	1	13.8
Pb1L1N00037		scaffold231.0	99418	a	1	23	201	AGCTCGGAAAACCGAAAAA	59.81	CCCGCTGACTTTGGATTAAA	60.07	1	13.8
Pb1L1N00038		scaffold231.0	101320	a	1	12	235	TGCGGACTAGTTTGGGGTTA	60.49	CCATGCTTTTACCGGAAGTG	60.49	1	13.8
Pb1L1N00039		scaffold231.0	115374	t	1	16	210	GGGCTTCACGAATGACAACT	60.12	GCCTTGTGCCCTAGAAGATG	59.84	1	13.8
Pb1L1N00040		scaffold231.0	121761	a	1	27	194	AAAGGGTCCGAGGAAGAAGA	60.18	TATACGTGCATGCGGAAAGA	60.24	1	13.8
Pb1L1N00041		scaffold231.0	146886	a	1	15	234	CAATGAACACGCAGAAAGAGA	59.06	CAATTTTGATTCGGGAAATGA	59.76	1	13.8
Pb1L1N00042		scaffold231.0	132661	t	1	21	220	CATTGCACCTATTCCGGTTC	60.33	ATTCTCCCCCATTCCAAGAG	60.26	1	13.8
Pb1L1N00043		scaffold231.0	447331	t	1	13	217	GCTTAAGCAGAAAGCGTTGC	60.29	TCCGTCAAATTTGGGATATGA	60.14	1	13.8
Pb1L1N00044		scaffold231.0	135367	t	1	16	204	CCAAACAAGCCACAAAATCA	59.56	GTGTTGCAAGCACTGATGGT	59.76	1	13.8
Pb1L1N00045		scaffold231.0	135481	a	1	18	166	GCTTGCAACACCCTGAAAAT	60.12	AAGACTGCCCAAAAGAGCAA	59.99	1	13.8
Pb1L1N00046		scaffold231.0	138166	a	1	24	203	GGGTCGGATCACTAAACTGG	59.4	CCAAGATGGAAGCTCCTTGA	60.33	1	13.8
Pb1L1N00047		scaffold231.0	147011	a	1	15	207	AATTTCCATGAAGACGACGA	58.15	TCAACGTAGACCACCATCTCC	59.98	1	13.8
Pb1L1N00048		scaffold231.0	148985	a	1	19	204	TCGACCGTACGAGAACTTTTT	58.89	TGTGCCACTTTTTGGTTTGA	60.13	1	13.8
Pb1L1N00049		scaffold231.0	217165	a	1	12	224	TGCACCAGGTGAGTTGATTC	59.68	CAACAAAGCCAAAACCACAA	59.6	1	13.8
Pb1L1N00050		scaffold231.0	150390	a	1	17	239	AGCGTGCAAAAGGAGAAAAG	59.63	TTCAATTTCGATTCGGGAAA	60.37	1	13.8
Pb1L1N00051		scaffold231.0	301119	a	1	15	200	TCGGCCCACTTTACAAAACT	59.61	CTCGGCTTTGAGGAAATTCA	60.32	1	13.8
Pb1L1N00052		scaffold231.0	150987	a	1	22	199	GGTCATCTGGCACTTTTTCG	60.64	TCTTTTAACACGTGATCCGATT	58.63	1	13.8
Pb1L1N00053		scaffold231.0	153272	a	1	19	217	TGGATATCGGATTCTGCCTAA	59.52	ACCCGAAAAACGATGTAGGA	59.43	1	13.8
Pb1L1N00054		scaffold231.0	160372	t	1	13	193	CGAATCATGTCGTTATCAGGTC	59.46	TTCCCTCCTAATTCTCAATCACA	59.95	1	13.8
Pb1L1N00055		scaffold231.0	181841	a	1	12	209	GACTTTTGAAGGGGCCAAA	60.04	CGAGCAGCCAGAAACAGTAA	59.22	1	13.8
Pb1L1N00056		scaffold231.0	196518	t	1	13	192	CGCATTAATGTCGTTCCACTT	60.01	AACGAGGCAAAACTCACCAC	60.16	1	13.8
Pb1L1N00057		scaffold231.0	204604	a	1	14	231	AGTTGGTTTTTGCCCCTTCT	59.98	CCACCCACCAAAAAGAACAA	60.76	1	13.8
Pb1L1N00058		scaffold231.0	210346	t	1	13	225	AGGAAGGGGAATTGGACCTA	59.76	CATGCGTCCCCGTAAATTAT	59.68	1	13.8
Pb1L1N00059		scaffold231.0	212255	t	1	19	228	CCGTTGCCTTCAACGAAATA	60.99	GGTAGTCTCCCCTCCCCTTA	59.39	1	13.8
Pb1L1N00060		scaffold231.0	217901	t	1	20	215	CGACATGACGTGAAACCTTC	59.14	TTTCAAGGACAAGTGAAGTCCA	59.75	1	13.8
Pb1L1N00061		scaffold231.0	218691	t	1	12	209	AGCCCAAGAGGAAGTTGCTA	59.08	TCCTATACCAATCCCCACCA	60.01	1	13.8
Pb1L1N00062		scaffold231.0	254099	a	1	26	205	CACCACAGGGTTGCTTATGT	58.5	GGGAAACAAAATTGGAGCAA	59.92	1	13.8
Pb1L1N00063		scaffold231.0	222142	t	1	12	209	ATCGGAGGTATCCGTGCTTA	59.55	GACCTCACAAAAATATGTGTCAAAA	59.36	1	13.8
Pb1L1N00064		scaffold231.0	345151	a	1	16	177	TGACGACTCTCTTGGTGCAT	59.42	GCATATACCCTCCCCGAAAT	60.01	1	13.8
Pb1L1N00065		scaffold231.0	225578	a	1	14	189	TGGACGAAGCATTGGTACTG	59.72	ATTCTGAGTTCGGTGCGATT	59.7	1	13.8
Pb1L1N00066		scaffold231.0	230728	t	1	12	205	AATGGCGAAGCTACAGAGGA	59.98	CATCCTTCCTTTCGTTTTGG	59.54	1	13.8
Pb1L1N00067		scaffold231.0	242020	t	1	15	248	CTTGAAACCTTGTCCGCATA	58.77	AGTGGGCCTGACAAAAACAC	60.01	1	13.8
Pb1L1N00068		scaffold231.0	252275	a	1	12	210	CCCATCCTCATTCAATTTCG	60.27	CGGACCAGACCCACTTAAAA	59.96	1	13.8
Pb1L1N00069		scaffold231.0	357328	a	1	28	217	GGATGGAGAGGGAGTTAGGG	59.89	TGGCTTAATTAAAAAGCAACCTG	59.7	1	13.8
Pb1L1N00070		scaffold231.0	347581	a	1	17	168	CGATAGGAAACCATCTTGATCC	59.8	GTGAAAGCAGCTCTCCACCT	59.6	1	13.8
Pb1L1N00071		scaffold231.0	349006	a	1	14	250	CGTCACTTGGTTTAGGTTGGA	60.02	CGAAAATACCCCTTTGTGGTT	60.1	1	13.8
Pb1L1N00072		scaffold231.0	381796	a	1	22	197	GAAACCGAACCGAAACAAAC	59.45	AAACCGAAACTGAACCGAAA	59.59	1	13.8
Pb1L1N00073		scaffold231.0	561882	t	1	13	238	GAACCGTTCTCTTCCACCTT	58.23	CCCGCTGTGCATATGATATTT	59.83	1	13.8
Pb1L1N00074		scaffold231.0	382658	a	1	19	192	TGGAGGAGCCACGATTTTTA	60.58	ACCGTTGACAAGCCCATATC	59.82	1	13.8
Pb1L1N00075		scaffold231.0	395226	t	1	16	217	TTTGAAGGTTTCCTGCATCC	60.05	GCATTACGTGGGAAACTGAAA	59.99	1	13.8
Pb1L1N00076		scaffold231.0	383255	a	1	13	219	TATTGATGCATCTCCGCTCA	60.33	GAGGTCTCGGCCTAGGTTCT	59.84	1	13.8
Pb1L1N00077		scaffold231.0	387165	a	1	18	207	GGTGACAAAAGCCGAAACAA	61.04	CGTGGCGTGTCATTTTGTAA	60.56	1	13.8
Pb1L1N00078		scaffold231.0	387671	a	1	28	210	GTCGCAGTTTTGACCTCGAT	60.26	TTCATAAAGTGCACGTACCAAAA	59.58	1	13.8
Pb1L1N00079		scaffold231.0	393095	t	1	13	234	CTTGCATGTGACACACTTTGAA	59.81	CCCCCACCCCTTTACTGTAG	60.59	1	13.8
Pb1L1N00080		scaffold231.0	394117	a	1	23	210	GGGGTCGAGAGAAAAAGATG	58.72	TCACCAATTCGCTTTCTTCA	59.4	1	13.8
Pb1L1N00081		scaffold231.0	394174	a	1	35	179	GAGAATGAAGAGAACGGATTGG	60.07	TTCTCCTCTCTCGCTCCAAA	60.21	1	13.8
Pb1L1N00082		scaffold231.0	395152	t	1	23	194	TTTTTATCCGCTGCTGACCT	59.85	AAACGACGACGTACCAGGTT	59.52	1	13.8
Pb1L1N00083		scaffold231.0	420207	t	1	12	192	CCACTTGGTATTCGACCGTTA	59.87	CATTCTGAGCCCCTGAAAAA	60.18	1	13.8
Pb1L1N00084		scaffold231.0	401057	t	1	15	178	CGGACATGTATGATGAATGTACCTA	60.04	CATTTACCCTTTTTAACCCGTTT	59.58	1	13.8
Pb1L1N00085		scaffold231.0	403227	a	1	14	234	AAAACCAAGCTTCCCAAAAC	58.21	GGTGATTCCGGCTGATGTAT	59.78	1	13.8
Pb1L1N00086		scaffold231.0	416745	t	1	17	207	TTGACACCGTTCAGTTCACG	60.76	TCCATCCTCTTTCATTCTCCTC	59.65	1	13.8
Pb1L1N00087		scaffold231.0	453236	a	1	18	198	TCTAGCATCTTTGCCCGAAT	59.81	AAAAGTGCGGCCACAAATAG	60.13	1	13.8
Pb1L1N00088		scaffold231.0	422354	t	1	13	207	GCCTTAGTGGGCCAGTTGTA	60.13	CGAGATGATGGGAATGTTCTT	58.99	1	13.8
Pb1L1N00089		scaffold231.0	426023	t	1	16	211	TGCTTGCAAATAATTCACCTACA	59.67	TGATAAACCAAGAAAAATTATCTCCA	59.37	1	13.8
Pb1L1N00090		scaffold231.0	450221	t	1	26	194	TTCAACCATCATCAGCCTCA	60.2	GGTTCGATCCCTCAGATTCA	60.01	1	13.8
Pb1L1N00091		scaffold231.0	574109	t	1	16	239	TGCACCTTCATCACACAACA	59.71	TCTTGGACAAAAATTCTCACGA	59.72	1	13.8
Pb1L1N00092		scaffold231.0	453777	t	1	13	187	CCAATTGGTGAAAATGCACA	60.36	TTCCTGACGCTGGTTTTCTT	59.85	1	13.8
Pb1L1N00093		scaffold231.0	534715	t	1	22	205	CCAATTGGAAGAGTGCTTGG	60.63	CAAACGTTGGGGATGTGTTA	59.29	1	13.8
Pb1L1N00094		scaffold231.0	457218	a	1	13	210	GCGGACTATTGGCTCTTCTG	59.98	CCTCACTTCCCATGCCATAC	60.34	1	13.8
Pb1L1N00095		scaffold231.0	473422	a	1	12	187	TTGAGGAAATCGAACCATGA	59.05	AAGCATCCACCTCGATCAAT	59.51	1	13.8
Pb1L1N00096		scaffold231.0	567290	a	1	12	200	CCCTACCCCACCATCAAATA	59.5	AGCGATCCCAAGTCAACAAG	60.26	1	13.8
Pb1L1N00097		scaffold231.0	497199	t	1	13	200	GACGGCTCAGCTGATAATCC	59.8	TTGCTCCTTGTTTTTCCTTGA	59.85	1	13.8
Pb1L1N00098		scaffold231.0	502064	a	1	12	207	CCATTCACAGAAAGGGATCAA	59.92	TTCAACTCTGCACAACATCG	58.41	1	13.8
Pb1L1N00099		scaffold231.0	510089	t	1	16	198	ACATGTGAGGTGACGGTGAA	60.01	TAAGCAATTTGCCCTCTTGC	60.34	1	13.8
Pb1L1N00100		scaffold231.0	518344	a	1	20	221	CTTTTGAGGTCCCCCTCTTC	60.04	GGAACACGAGACGGAACATC	60.52	1	13.8
Pb1L1N00101		scaffold231.0	568568	t	1	22	195	TGATTTGAAGGTGCACCAGA	60.24	TTTTTCCCCCGAGTAATGTG	59.79	1	13.8
Pb1L1N00102		scaffold231.0	532342	a	1	21	231	AAGACGGGCTGGTTTGGTAT	60.74	ACAAAGCTGCAAAACCCAAT	59.62	1	13.8
Pb1L1N00103		scaffold231.0	540698	a	1	13	198	AACGATGAACGGGATGAAAC	59.8	CTTCTCTTCCCCAGTGCTTG	59.98	1	13.8
Pb1L1N00104		scaffold231.0	574562	t	1	13	207	TTTCTTGCAGGAAGCACTTT	57.76	TCCCTTTATGCTAATTTTGGAGA	59.16	1	13.8
Pb1L1N00105		scaffold231.0	580049	t	1	19	238	TTCTCACCGCCATCTCTCTT	59.95	GGGGAATGCCTCTGTGTTTA	59.93	1	13.8
Pb1L1N00106		scaffold231.0	585463	a	1	25	222	GAAAAAGGCCAAAAGAAAGGA	59.7	GGGCCTCTTTCTTCATGTTT	58.24	1	13.8
Pb1L1N00107		scaffold231.0	600007	t	1	18	226	TGGATGGGATCCAAATTAGAAA	60.49	ATCCGGCTCGAAGTGGTAAC	61.4	1	13.8
Pb1L1N00108		scaffold231.0	600554	a	1	12	194	AAAAACCCAACGGCCATAA	60.17	TGGATTTAAATTTGGGCTGCT	60.78	1	13.8
Pb1L1N00109		scaffold231.0	600927	a	1	15	181	AAGGCTTGCTTTGTGGAAAA	59.86	CCAAAAATTTTAGCTCGGGATT	60.62	1	13.8
Pb1L1N00110		scaffold231.0	601356	t	1	13	255	TAGTCCGCCTCTCCTCTTCA	60.09	TGCCTATTGTGTGGTTTTGC	59.59	1	13.8
Pb1L1N00111		scaffold371.0	6396	a	1	17	293	TTCAGGGATACTGTGCCAAA	59.12	GCAGCAAAGAATGCATGAAG	59.57	1	38
Pb1L1N00112		scaffold371.0	57006	a	1	29	269	GAAGGGAGGGGCAATAATTC	59.74	CCCAACAACCAAGATAGACTTTG	59.91	1	38
Pb1L1N00113		scaffold371.0	2981	t	1	13	206	GAGGCCCATTAAAAGTTGGA	59.02	AAAACCCGCGGTACTGTTC	59.99	1	38
Pb1L1N00114		scaffold371.0	10138	a	1	15	243	TGGTGCATGTTGAGTTGTCA	59.71	TGCGTCCTGAGGTGAGTATTT	59.75	1	38
Pb1L1N00115		scaffold371.0	10523	t	1	29	198	TCAAGTTTCAGCAGCAGCAT	59.75	GCTCAAAGTTTTCAAGCCTTTTT	60.27	1	38
Pb1L1N00116		scaffold371.0	12087	a	1	30	200	AGAAGCAAGGCCCATCACTA	59.84	TGGGTGTCGTTTCTTGATTTC	59.96	1	38
Pb1L1N00117		scaffold371.0	20779	t	1	15	175	TTGAATGTTTGCGATCATGG	60.47	TCCATGCAAAAACGTCACAT	59.97	1	38
Pb1L1N00118		scaffold371.0	22016	t	1	36	212	CCGTTGATTACCTCGCTCTC	59.84	AAACCCAAAATTTCCCTGGT	59.55	1	38
Pb1L1N00119		scaffold371.0	27657	a	1	15	209	CCTTCTGAAGCCTACAGCACA	60.58	AAAAGCCTCCTGCTTCTTCC	59.96	1	38
Pb1L1N00120		scaffold371.0	28555	a	1	17	283	AGAGGCACACCGTGGTTATT	59.48	CACACCACCTCCAATCAAAA	59.39	1	38
Pb1L1N00121		scaffold371.0	52455	a	1	12	225	TGGGCACTTACTCACATTTCA	59.18	TTTAAGTGCAACCGAGCAAA	59.49	1	38
Pb1L1N00122		scaffold371.0	58152	t	1	12	212	GTTCAATCCGTCTTCGATCA	58.65	GCCCACTTCCCACTTAATTTT	59.36	1	38
Pb1L1N00123		scaffold371.0	88534	t	1	15	189	ATTGTGGGGTGCATGATTTT	60.06	GGAGCCGTTCAACTTTCAGT	59.33	1	38
Pb1L1N00124		scaffold371.0	208714	a	1	12	210	TCGTGATCAAGTCAGATGGAA	59.23	AAATGTGTGATCGTGTATTTTGTG	58.86	1	38
Pb1L1N00125		scaffold371.0	89448	a	1	14	193	TTTTGCCAAATTTCCTCTCC	59.13	TCCCGACCTTTCCTACACAC	59.97	1	38
Pb1L1N00126		scaffold371.0	90805	a	1	12	190	TCAGCAGAAGCATAAAACAATGA	59.9	CTTTTCGAGGTCCCACAGAG	59.84	1	38
Pb1L1N00127		scaffold371.0	106502	c	1	12	188	AACAAACTCGAAATTCCCAAGA	59.98	TGGGTTTTGGAATGAGTTGG	60.72	1	38
Pb1L1N00128		scaffold371.0	92614	t	1	12	211	CTTGGAGATCTGCCATTTGC	60.74	GACGATCCATACCCATGACC	60.02	1	38
Pb1L1N00129		scaffold371.0	115133	a	1	12	218	AGGGGATCTAAATCCGATGG	60.11	AATGTGCAAAGAGGCAGCTTA	60.03	1	38
Pb1L1N00130		scaffold371.0	121772	a	1	20	224	TGTCCGACCAAATTTTCTGA	59.1	GGGATCCCGAAAAGTTTCAA	61.15	1	38
Pb1L1N00131		scaffold371.0	184226	a	1	14	250	GAGGCGTCCAAAGAAATTGA	60.19	TTTGAAAATGGCCCTTTAGACT	59.16	1	38
Pb1L1N00132		scaffold371.0	184334	a	1	13	197	ATAGTCTAAGGGCCATTTTCAA	57.01	TCGCGGTTTAACATTTCCTC	60.07	1	38
Pb1L1N00133		scaffold371.0	197486	a	1	15	199	CGACTCCAATCACAAACCAA	59.54	AAATTGTGAATCTCGCTCTCG	59.47	1	38
Pb1L1N00134		scaffold371.0	210787	t	1	24	208	GGACATCGTGTTTTGGATGTT	59.71	GCCTCCATTCCAAACAAAAA	59.92	1	38
Pb1L1N00135		scaffold371.0	210847	t	1	19	209	TCGTGTTTTGGATGTTCATTG	59.43	ATTCATGCCTCCATTCCAAA	60.27	1	38
Pb1L1N00136		scaffold371.0	246030	a	1	16	204	ACAGGAGTGGTGGGACCATA	60.24	TAGGCGAAGCTATGCAGGTT	60	1	38
Pb1L1N00137		scaffold371.0	219762	a	1	15	134	TCCTTTTCCTTCTTCTTCTTCC	58.14	TCCCTCGTTAGTCCCTCCTC	60.59	1	38
Pb1L1N00138		scaffold371.0	222583	t	1	12	182	TTATTTCGGAAGGCGAAGTG	60.2	TTTTTAAATTGATTTTTGGACGTG	59.35	1	38
Pb1L1N00139		scaffold371.0	228529	t	1	21	218	TGTAGCATGGCTGGTTTGAA	60.26	TGGAAGTGTTGAATGCGTTT	59.17	1	38
Pb1L1N00140		scaffold371.0	231124	t	1	13	208	GAAGCCGTGCTCATGTTGTA	59.87	GCATCACATCTTTGGCTTCA	59.81	1	38
Pb1L1N00141		scaffold371.0	233229	t	1	12	218	CAGTTGATGAATGGCGAGAA	59.8	AAAAACCAACCAAATTTTTATCCA	59.88	1	38
Pb1L1N00142		scaffold371.0	236045	a	1	22	204	TTCAAGATGTTCCTGGATTGC	60.07	TGACTAGCATGCATTGACAAGA	59.49	1	38
Pb1L1N00143		scaffold371.0	245928	a	1	15	216	GCTAGTCGGGTGGCAAGATA	60.24	GTTTGGTTCCACGTTTCCAC	60.26	1	38
Pb1L1N00144		scaffold371.0	250896	t	1	30	199	GAGTCAGCATTTGCGAGGTT	60.41	TGCAAATAATGGGCTTACGA	59.17	1	38
Pb1L1N00145		scaffold371.0	255819	a	1	13	195	TCACTGCATCTCAGGTTCAAA	59.43	TGCACACTGGCCTAACTCAA	60.45	1	38
Pb1L1N00146		scaffold371.0	259913	t	1	13	204	CTGCGCCAGTGATTCCTATT	60.24	TCCTTTCGACCTTCCAACAC	60.09	1	38
Pb1L1N00147		scaffold371.0	311542	t	1	26	216	TGACAGGATGATTTTCACCTTTT	59.86	CTGCTACGACTTGAGCCAAA	59.22	1	38
Pb1L1N00148		scaffold371.0	272063	t	1	30	268	ATCATCTTCCCCCGGATAAC	59.98	GGGCAAGGTGAGCTACAAAA	60.25	1	38
Pb1L1N00149		scaffold371.0	409704	a	1	14	209	TCGCTCACCAAATTGTGTTC	59.7	AGGGATTGTGGGAAACAGGT	60.61	1	38
Pb1L1N00150		scaffold371.0	272361	a	1	16	200	CGAACAAAATGATGCGACAC	60.12	TTGCATCATCTTTCCAAGGTT	59.56	1	38
Pb1L1N00151		scaffold371.0	275228	a	1	12	216	CGTCGAGTTCAAAGTGAGCA	60.17	GCGCCACGTCATCAGTTAAT	61.06	1	38
Pb1L1N00152		scaffold371.0	277035	t	1	15	222	TGAGCAGGGGAAATTTTGAG	60.18	ACCCTCCATCTCCTCCAATC	60.28	1	38
Pb1L1N00153		scaffold371.0	289112	t	1	32	238	CAAACAGAACCCCTCGAAAA	60.08	TCACTCAGCCTGGAGGAGAT	59.94	1	38
Pb1L1N00154		scaffold371.0	299203	t	1	13	300	TGGAGGAAGTGTCTGGAAATG	60.1	AAGCACGAAGAACACAACGA	59.49	1	38
Pb1L1N00155		scaffold371.0	307385	a	1	13	197	TTCCGAACAAATCCATGACC	60.7	ACGGGGAAGGAAAAAGAAGA	60.05	1	38
Pb1L1N00156		scaffold371.0	310062	a	1	14	195	TCAAGAGCCAGAAAATGCAA	59.54	CCGAACTCTTTTGTTGAATGC	59.74	1	38
Pb1L1N00157		scaffold371.0	311472	t	1	29	222	CTTTTAATGACAGGATGATTTTCA	57.42	TGCTACGACTTGAGCCAAAA	59.61	1	38
Pb1L1N00158		scaffold371.0	318048	a	1	22	226	TGAAGGACCAATGCTCTGTG	59.83	CAGATGGACCACTTGGTGTG	60	1	38
Pb1L1N00159		scaffold371.0	317348	t	1	17	222	CCATTCTGGGGTATTTTCCA	59.62	TTCAATCTTAAACCAACCAAACAA	59.8	1	38
Pb1L1N00160		scaffold371.0	351477	t	1	19	211	TCTACCAAACCAGCACATGG	59.57	CCGTTAAAGCCACCAGTAGG	59.63	1	38
Pb1L1N00161		scaffold371.0	366071	a	1	12	207	TCGTATGCGTTTGGGTAACA	59.99	ATCCGTTGGGAAAAGGAAAG	60.29	1	38
Pb1L1N00162		scaffold371.0	356864	a	1	13	197	ATTTCTGGGTTTGGTTGTGC	59.84	AAACAAACGAGTGGGGTCAG	60.01	1	38
Pb1L1N00163		scaffold371.0	367295	g	1	12	199	CACCACCAACAACATCCAAC	59.7	TCGCTCTCTCGCTCTCTCTC	60.27	1	38
Pb1L1N00164		scaffold371.0	370099	a	1	17	147	TTCAATGATCCAATCGTCAGA	59.06	GGCCCTGTCTGATAAAATCG	59.53	1	38
Pb1L1N00165		scaffold371.0	378071	t	1	26	201	CTGTCCCGAAACCGATTTAT	58.9	CCAAGAACGAGATTTCACACA	58.76	1	38
Pb1L1N00166		scaffold371.0	384852	a	1	27	233	TTTCTCTTGGCATCGACCTC	60.34	GGTGTTTGATAAATTGCCATAGTG	59.69	1	38
Pb1L1N00167		scaffold371.0	402466	a	1	20	194	AAGGCAAGCCTTCTCTTTGA	59.19	TTGGTAGGAAAATAAAACATGCAA	59.79	1	38
Pb1L1N00168		scaffold371.0	411257	t	1	12	232	GTGCTGACTGCCAAGCTTAC	58.68	GACAAAAACCCCCAAATTGA	59.64	1	38
Pb1L1N00169		scaffold371.0	433324	t	1	14	256	TGCATGGATTACGTTCATACC	58.38	CCATACAGGAGTCGCACAAA	59.72	1	38
Pb1L1N00170		scaffold371.0	412296	a	1	18	194	GGCTGCCAAATTTGTACCAT	59.83	ACAATGAAGAGGTGGGGTTG	59.82	1	38
Pb1L1N00171		scaffold371.0	413051	a	1	15	206	GAAAGGGAGGTAGGGGTCAG	59.93	GCCGGGATGTGACATTATTT	59.65	1	38
Pb1L1N00172		scaffold371.0	417401	t	1	15	225	TCATCCAAGAACACTCCTCATT	58.65	GGTAGGGTCTAGGCGGATTT	59.44	1	38
Pb1L1N00173		scaffold371.0	421097	t	1	20	209	CGAGTGTAGAATGAGATTTTTGGA	59.67	AAATGAGATTTGGGGAGTGC	58.98	1	38
Pb1L1N00174		scaffold371.0	421286	t	1	12	208	AGCACTCCCCAAATCTCATT	58.6	GGTGGCTGGAATTCAAAAGA	60.05	1	38
Pb1L1N00175		scaffold371.0	431623	t	1	16	278	TTGGAGGACATAGATGGTGTTT	58.44	TTCTCAAAATTCGGCCTTTTT	60.06	1	38
Pb1L1N00176		scaffold371.0	440642	t	1	14	203	CGAATCATGTTTGCCTCCAT	60.86	CGAAGTCTCCTTGTGCCATA	58.87	1	38
Pb1L1N00177		scaffold371.0	440889	t	1	12	191	GTTTTCCACAAGGGTGATCG	60.35	AGTTGTGCGCGCTCCTACTA	61.12	1	38
Pb1L1N00178		scaffold371.0	441987	a	1	13	201	TTGCTTTCTTCTTTGGAGAACC	59.87	TTTGGGGTTTATTGATTTTTGG	59.93	1	38
Pb1L1N00179		scaffold144.0	10491	a	1	12	219	GGCTAATATTTTGCAAGGATGG	59.84	GCCCTTTCTCTCTGGTTCTG	59.01	1	43.6
Pb1L1N00180		scaffold144.0	47947	t	1	16	188	ACTTGAATGGGGAGCTGATG	60.07	CCCAAACCAAAGGAGTTGAA	59.94	1	43.6
Pb1L1N00181		scaffold144.0	5911	a	1	17	202	ATGCGGCTGTGAAAACAATC	61.04	TGAGATACAACACCACACACACA	59.98	1	43.6
Pb1L1N00182		scaffold144.0	11225	t	1	23	205	TCGAAGGCGTTTATTAGGTCA	59.73	CTTTTAGCCCCGTTTTTCAA	59.23	1	43.6
Pb1L1N00183		scaffold144.0	14852	a	1	15	196	CAATCCAAAACCATTTGCCTA	59.82	GCACCTCATAGATCATCCTTGC	60.99	1	43.6
Pb1L1N00184		scaffold144.0	15000	a	1	23	292	TGAACTCCACAACTAATCTCCATTT	60.27	ATTCGCCATCGATGAGATTC	60.01	1	43.6
Pb1L1N00185		scaffold144.0	16289	a	1	14	192	TGATCAGCCAGAAAGACAACC	60.25	AGAAGCGCAAGATGGGAAAT	61.09	1	43.6
Pb1L1N00186		scaffold144.0	34081	a	1	26	199	GCACTGTATGCATGTGCTCT	57.43	AAGTTTTTGAATGCCGTCGT	59.62	1	43.6
Pb1L1N00187		scaffold144.0	35762	a	1	20	227	CACACGACCATTTCTGAAGC	59.29	GAATAGCGGTTGCTCCAATG	60.61	1	43.6
Pb1L1N00188		scaffold144.0	37328	t	1	12	196	GCCGACCCATGTGAATAGAC	60.35	ACCATCTCGTATGCTGGTCA	59.12	1	43.6
Pb1L1N00189		scaffold144.0	73010	a	1	15	209	GTGCTTTGGGAACACAAAAA	58.65	TCCAGAGGGCGTAGCTAAAA	59.97	1	43.6
Pb1L1N00190		scaffold144.0	77268	a	1	13	197	CCAAACACGTTTACCGCTTT	60.03	TTGGGACCACTGTTTTTGTTC	59.86	1	43.6
Pb1L1N00191		scaffold144.0	79510	t	1	16	200	GGCGTATATTCACCGACAGG	60.35	GCCAGAATTCAATCCGAAAA	60.02	1	43.6
Pb1L1N00192		scaffold144.0	94978	t	1	13	203	CGTTTTCTCGTTGGCGTACT	60.31	TGTGAGGCTAAGCCCAATTC	60.21	1	43.6
Pb1L1N00193		scaffold144.0	96246	t	1	13	210	TCGATCTCAGCTGTTGGATTT	59.83	GGTTTTATTCCCACCAATGC	59.14	1	43.6
Pb1L1N00194		scaffold144.0	107096	t	1	15	203	ACCTTGTGCCCCCACATTAT	61.38	TCTTGATGCAAGTCATGTAGAACA	59.81	1	43.6
Pb1L1N00195		scaffold144.0	97834	t	1	12	212	CAAATCTGGCAAAAGAATTACG	58.81	GGCTTGGCTCTTTAAGATGG	58.93	1	43.6
Pb1L1N00196		scaffold144.0	212489	t	1	18	272	TGGATTGACAAGGTGGATGA	59.89	GGATTTTGGTTGACAATGAATG	59.18	1	43.6
Pb1L1N00197		scaffold144.0	99545	a	1	15	225	TGTGTTTGAAATCTTCTCTCACTAA	57.34	GCATGGATCCAAGAAATTTGA	59.89	1	43.6
Pb1L1N00198		scaffold144.0	103125	t	1	17	246	TGCTGGTTTTAGTGGCATCA	60.26	ATTGCTTCGCTTCAAACGTC	60.4	1	43.6
Pb1L1N00199		scaffold144.0	110750	a	1	16	200	TTGCCACTCGAACTTTGTTG	59.88	TGCTCTGTTCTTTTCATTCGAG	59.63	1	43.6
Pb1L1N00200		scaffold144.0	114323	t	1	12	216	TCCAGACATTCCCAAAGTGA	59.06	TGCAGCTTCATTTGCTTCTTT	60.15	1	43.6
Pb1L1N00201		scaffold144.0	115170	t	1	19	227	CCCCTGTTTGTTTCCTTTTT	58.07	TGGAACCTGATAAGATTTTTGAGA	59.16	1	43.6
Pb1L1N00202		scaffold144.0	118228	a	1	13	209	GCGAGTTCCCATAGCATTTC	59.67	CGGAGGGAGAGAGTGATTACA	59.29	1	43.6
Pb1L1N00203		scaffold144.0	118470	a	1	12	199	TTTTTGTCAATTACGAGAGAGTGAA	59.38	CGTGGAAGTGAAGACAAAGG	58.34	1	43.6
Pb1L1N00204		scaffold144.0	118759	t	1	14	251	TGCATTTTTGATCAATGTCTCTTT	60.01	TTCAGGTAAACTGGGACAAAAA	58.65	1	43.6
Pb1L1N00205		scaffold144.0	122949	t	1	14	186	CGAACCTAAGGCCAGCAATA	60.22	GCAGTGGGTCGAAAAATCAT	59.94	1	43.6
Pb1L1N00206		scaffold144.0	131587	a	1	12	203	GACCAATCCAGACGGTTGAT	59.79	CAACTTCTGCTGGTGCTTCC	60.97	1	43.6
Pb1L1N00207		scaffold144.0	133369	t	1	12	282	CCTAATTTTTGCATTCATTTCG	58.67	TCCGGGTTGGGGTGTATTAT	61.17	1	43.6
Pb1L1N00208		scaffold144.0	598936	a	1	12	213	GCAACTACGACGGTGGACTT	60.18	GCTTGACCAAAACAAATCTGC	59.74	1	43.6
Pb1L1N00209		scaffold144.0	142129	t	1	21	225	GCATCTGCCGACTCTCTTTC	60.1	TGGAGCAAGTTGGGGTAAAC	59.97	1	43.6
Pb1L1N00210		scaffold144.0	142635	t	1	13	204	TTTTCAATATTTATCGGAATCCAAA	59.94	TCCTAAGACCGTCTCCAACC	59.14	1	43.6
Pb1L1N00211		scaffold144.0	143414	a	1	12	259	ATGCCCAAAACACCCCTATT	60.43	TGAATTTTATGTATACCAGGCTTTTG	59.74	1	43.6
Pb1L1N00212		scaffold144.0	193256	t	1	16	202	GGTCTTCTGGTGGCATTGAT	59.93	ATTAGAGGTGGGCCCTTCAA	60.82	1	43.6
Pb1L1N00213		scaffold144.0	163352	t	1	14	231	TCAAATTCTTCTTTGGCGAGA	59.95	GTCGATGTTGCAATGCAGTC	60.28	1	43.6
Pb1L1N00214		scaffold144.0	166858	t	1	13	191	CCCCAAAATCCTCCAAAAAT	59.99	TGTGAGTTGTTGTGCCCACT	60.2	1	43.6
Pb1L1N00215		scaffold144.0	168096	a	1	14	208	AGCTGCTCCAATTCCTTCAC	59.43	TTCAGGCTTCCCTTTTAGCC	60.68	1	43.6
Pb1L1N00216		scaffold144.0	201483	t	1	17	205	GACCGTGGGGTATTTCTCAA	59.79	ATCGGGGAGAAGGAAAAAGA	60.01	1	43.6
Pb1L1N00217		scaffold144.0	177573	a	1	26	200	GGGTGAGCTCGAGAAACTGA	60.53	CCAAAATCAAAACCGAACCA	60.7	1	43.6
Pb1L1N00218		scaffold144.0	181158	a	1	25	198	CCGATTCGACCAAAAATCAC	60.31	TGACACAAAATGGAGGGAAA	58.95	1	43.6
Pb1L1N00219		scaffold144.0	182082	a	1	13	213	GGCCCATTTATGTCCATTTG	60.02	GGGCACAATGGCGAGTAG	60.22	1	43.6
Pb1L1N00220		scaffold144.0	183865	a	1	13	200	TCCCTCTCATCCCTCTCCTT	60.15	CCTTGACGAACAGTAGCTTGG	59.92	1	43.6
Pb1L1N00221		scaffold144.0	212417	t	1	30	186	GAAATGCATCTGCATGCTTC	59.38	AAAACGAATTGACTGTTCACATTT	59.02	1	43.6
Pb1L1N00222		scaffold144.0	187742	t	1	15	163	GGTCTTCCATTTAGGGTTTGG	59.69	AGCTCTTGCATGATGACGTG	60.02	1	43.6
Pb1L1N00223		scaffold144.0	192571	a	1	17	280	TCGAGGTTTCTTCATTTTGC	57.94	GGAAAGGGAGAATCGACCA	59.99	1	43.6
Pb1L1N00224		scaffold144.0	218029	a	1	14	250	CCCATACTGAACCACCCCTA	59.67	CGTGGAAGGTTTTTGTTTTTG	59.52	1	43.6
Pb1L1N00225		scaffold144.0	200397	t	1	18	210	GCAAACCCCCTTCTATCTCC	59.9	CAAGCCAAAGGAAGGAAACA	60.22	1	43.6
Pb1L1N00226		scaffold144.0	221083	a	1	15	179	TCTGCCACTGATAGCCCAAT	60.62	TCTCTCCCCATTTTCTGCTG	60.33	1	43.6
Pb1L1N00227		scaffold144.0	222710	t	1	33	208	AGATCAAGAGGGGAGGGTGT	59.93	CATCCTCCATTCCAAACCTC	59.34	1	43.6
Pb1L1N00228		scaffold144.0	230300	t	1	13	244	CTCCCCTAGGTGATGTGGAA	59.92	TTTCTCACACACACACACACAT	57.46	1	43.6
Pb1L1N00229		scaffold144.0	230650	a	1	17	219	TTCTCCCTTACCATGCATCC	59.89	TCTCCACATAAAACCCGACA	58.97	1	43.6
Pb1L1N00230		scaffold144.0	231469	t	1	15	200	GCCCATTATTCAACTGGGACT	60.2	GTAAGCTTCCCTCCCTCCAG	60.2	1	43.6
Pb1L1N00231		scaffold144.0	241051	t	1	22	219	CCAGCTTTCAAATTGGGGTA	59.93	ATCCACAGCACCAATCACAC	59.4	1	43.6
Pb1L1N00232		scaffold144.0	251047	t	1	13	297	GTGGAATGCCAATTTGTGTG	59.82	TGCTAGGATACCTTTGGGTGA	59.58	1	43.6
Pb1L1N00233		scaffold144.0	252588	t	1	14	196	ATTTCGAAGCTGACCCTTCA	59.81	TGGTTACACTTGCATTATCGTTT	58.62	1	43.6
Pb1L1N00234		scaffold144.0	416144	a	1	21	271	GGTTTCTGTTGGTGCATGG	59.95	ACAGGGGCTTTAATTCAGCA	59.71	1	43.6
Pb1L1N00235		scaffold144.0	257000	a	1	12	227	CAACTCTTTCAAGCCCCGTA	60.24	TCCCAAAGCTTTTGCGTAGT	59.88	1	43.6
Pb1L1N00236		scaffold144.0	257362	t	1	12	192	CGGATAAGTGGACCTCAATCA	59.94	CTCCGGTGAAAGCTTCCTTA	59.45	1	43.6
Pb1L1N00237		scaffold144.0	266372	a	1	16	200	TTGAAAACGATGAAGATGGATG	59.94	TGTGGGTAGATTTCCGATTTG	59.81	1	43.6
Pb1L1N00238		scaffold144.0	393443	a	1	15	234	TCAACACCATGACCATTGGA	60.79	GTGTGCGTGTGTGTGTGTGT	60.18	1	43.6
Pb1L1N00239		scaffold144.0	266672	a	1	14	215	TGGCGTGATAAGATTGGTTG	59.54	CAAATCCAACGGTCCAGATT	59.79	1	43.6
Pb1L1N00240		scaffold144.0	274083	t	1	15	250	GGAAAAGGGGAAAATTTGAA	58.01	GCATGAAAAGCAGTGTCCAA	59.85	1	43.6
Pb1L1N00241		scaffold144.0	275031	t	1	12	237	GTTGACGCCAGGTTATCGTT	60	CCAAGCCCTACCTTTCATTG	59.56	1	43.6
Pb1L1N00242		scaffold144.0	415067	a	1	19	209	CCTAATGTCACCGTGTGCAG	60.17	GAGAGAGTTAGAAAGGGGCTAGG	59.1	1	43.6
Pb1L1N00243		scaffold144.0	279712	t	1	13	214	TTGCCCTTGATTGTTCATGT	58.98	AACCGCACGAGTGTTTCTCT	59.91	1	43.6
Pb1L1N00244		scaffold144.0	282441	a	1	25	202	CATTCAGGCCTCCTCTATGG	59.65	TGTAGTCCTTGGACCCTTCG	60.1	1	43.6
Pb1L1N00245		scaffold144.0	289091	a	1	26	193	TGGCCATGTCAACTCAACTT	59.14	GCATGAATGTGTGGCAAGAG	60.27	1	43.6
Pb1L1N00246		scaffold144.0	312112	a	1	14	187	ACTGCACAGCAGCACAGATT	59.65	CTGCAAGGGTTAGCCACAAT	60.13	1	43.6
Pb1L1N00247		scaffold144.0	314581	t	1	32	201	ATATGGCTTTTCTGGCGATG	60.06	AGTGGTATTGCTCTTCCCTTG	58.33	1	43.6
Pb1L1N00248		scaffold144.0	416047	a	1	13	199	TGAATTTGGGCAACCTTCAT	60.31	TTGACCAAATGGTGTCATGC	60.38	1	43.6
Pb1L1N00249		scaffold144.0	319543	a	1	17	213	TTTGCCTTGCTGTAGGCTTT	60.02	GTACCCACACACGCACAAAC	59.93	1	43.6
Pb1L1N00250		scaffold144.0	331181	t	1	32	163	TTTTTCAGGGATTAAAGTTCAAAA	58.35	CACAGGGGGATCATGAGACT	59.92	1	43.6
Pb1L1N00251		scaffold144.0	338105	c	1	18	214	TTTGGCATTGGAGCTTCTTT	59.82	TGCCTGATTTGGACAGTTGA	60.24	1	43.6
Pb1L1N00252		scaffold144.0	343802	t	1	13	190	GATCAATTGCGTGGCTACAA	59.69	GATGCAGTCACCATGTTTGC	60.13	1	43.6
Pb1L1N00253		scaffold144.0	349109	a	1	12	188	TGAGAGATGAGAAGAGGGAAAAA	59.47	CTTGCCACTGGATGTTGTTG	60.15	1	43.6
Pb1L1N00254		scaffold144.0	349429	a	1	15	196	AAGGCGAGTTTGAACCACAT	59.6	CTTTGTGACCAGATGCGATG	60.26	1	43.6
Pb1L1N00255		scaffold144.0	433873	a	1	12	217	GGCGTGTTGCACTACAAATG	60.18	TCATTGATTATCGGTGATGGA	58.78	1	43.6
Pb1L1N00256		scaffold144.0	356266	a	1	14	194	CCACAGTCAAGTCCGGAGAC	60.71	GGGATCTTTGCACATGGATT	59.76	1	43.6
Pb1L1N00257		scaffold144.0	360729	t	1	16	212	CCACGGGTCCAGTCGTAT	59.34	AATCTGTCAACGAGGGCAAT	59.56	1	43.6
Pb1L1N00258		scaffold144.0	364290	a	1	12	212	TTTGCGTGAGAATGAGTTCG	59.99	GCGTACGCCTCAACCATATT	59.99	1	43.6
Pb1L1N00259		scaffold144.0	361683	a	1	16	206	CCGTTTTGTGCATGTATTCC	58.9	CGCGAACCCTCTAGAAATTG	59.84	1	43.6
Pb1L1N00260		scaffold144.0	364931	a	1	13	260	GGGAGGATTGAAGTTGAGGA	59.06	CAAATTGCACAACGAAACCA	60.53	1	43.6
Pb1L1N00261		scaffold144.0	375728	a	1	13	227	ACCACGTAGATTACGCCACA	59.08	CCAAATGTTGGAAACCAAAAA	59.7	1	43.6
Pb1L1N00262		scaffold144.0	485195	a	1	25	210	GCTTTGTCACGCACAAACAT	59.77	CGTTGTGCAAAGTCAGCAAG	60.63	1	43.6
Pb1L1N00263		scaffold144.0	380497	t	1	26	226	GTTTGAGCTGAGCGAGCATA	59.33	TCCTAATACAATAGGACTGCAACAA	59.16	1	43.6
Pb1L1N00264		scaffold144.0	387790	t	1	14	172	AAGCCCATGCAAAATCTCTC	59.27	TTTGACTCGCCCAATTCTTT	59.69	1	43.6
Pb1L1N00265		scaffold144.0	535376	a	1	15	214	GGGTTGCACGCTCAGTCTAT	60.28	TACGGCAAATGCAAAAGACC	61	1	43.6
Pb1L1N00266		scaffold144.0	391616	a	1	12	195	AACAAAACCGTGAGGGAGTG	60.01	TTGTTATATGCAAAATGCACCA	59	1	43.6
Pb1L1N00267		scaffold144.0	534379	t	1	16	259	CGGTCTTCAACATCCTCGAT	60.07	TGGATGAATTTAGCGAAAGC	57.99	1	43.6
Pb1L1N00268		scaffold144.0	415112	a	1	16	205	AAATTGCCTAGCCCCTTTCT	59.22	TGGCGGTAAGATCCCATATT	59.25	1	43.6
Pb1L1N00269		scaffold144.0	448324	a	1	24	209	TGGGTGAAAAATCTCCTTCAG	59.16	CCATTTTATTTTTCTGCCGTTC	59.85	1	43.6
Pb1L1N00270		scaffold144.0	516280	t	1	14	185	GCAACCGCTTTAGCTTGACT	59.66	CTCGCTTGTAAGGGCATTTC	59.85	1	43.6
Pb1L1N00271		scaffold144.0	451298	a	1	23	230	AGGTGTGGGAGAAGCAAAAA	59.71	TAACATGCGCCCATCTCTTT	60.61	1	43.6
Pb1L1N00272		scaffold144.0	487996	a	1	16	211	GGGTTCAATTCTTGCCACAT	59.8	CACACACACCCGACTTTCTTT	60.06	1	43.6
Pb1L1N00273		scaffold144.0	542209	a	1	14	193	GGCCTAGCAAAACAAACAAAA	59.28	CGGTGGGGTTTTATAAGCAT	58.83	1	43.6
Pb1L1N00274		scaffold144.0	542447	a	1	14	223	CGCCTTTGCCATAGTCATGT	61.05	CACCTATATCAAAACGCCCATT	60.1	1	43.6
Pb1L1N00275		scaffold144.0	595755	a	1	14	203	TGACTTGCTCCTACGAAAGC	58.26	TCACGTGGGACCCAATTTAT	60.05	1	43.6
Pb1L1N00276		scaffold144.0	635682	a	1	15	195	GCAAAAGAACCCAAAACCAA	59.95	TTGTTTCGATTTGTGGTGGA	59.94	1	43.6
Pb1L1N00277		scaffold144.0	596626	t	1	12	212	ATTCCCCTTCTTCCATCCTT	58.85	TCGAAGCCTTTCCACTTGTT	59.85	1	43.6
Pb1L1N00278		scaffold144.0	603030	t	1	32	200	AAAAGGGTTTCAGGCCAAGT	59.98	TGAATTAGTCGGCAGAAGCA	59.57	1	43.6
Pb1L1N00279		scaffold144.0	607051	g	1	13	198	CACCTTAGGTCAAGGCCACT	59.21	CTGGCCACACCCCTATAAAA	59.82	1	43.6
Pb1L1N00280		scaffold144.0	611125	t	1	12	206	TGCAAGGTTTAGTCCTCGTG	58.92	TTGTGTTTGAAACCCCATCA	59.79	1	43.6
Pb1L1N00281		scaffold144.0	616458	a	1	17	186	GGCTAAACTCATCACTTCCTCCT	60.14	TAACCCTTTGGTGGATCAGC	59.93	1	43.6
Pb1L1N00282		scaffold144.0	618664	t	1	14	254	TTACATTGGCAGGATTGACG	59.54	GGTGAAGTCTTTGTGCCTCA	58.85	1	43.6
Pb1L1N00283		scaffold144.0	622456	t	1	14	216	TCGAATTGTGGCTTTTCCAT	60.45	TGACAATGCGATACACCAGAG	59.73	1	43.6
Pb1L1N00284		scaffold144.0	634759	a	1	12	206	TGGCATGGATGTTTATGTGG	60.2	CCTCATCGGCAAAGAAAAAG	59.82	1	43.6
Pb1L1N00285		scaffold144.0	648708	a	1	31	199	TTGCAAAATAAAAAGTGGGTTG	59.06	GGGGTCCACTCGTTTCTAGC	61.02	1	43.6
Pb1L1N00286		scaffold144.0	683109	t	1	18	266	TTCGAAATCTTATAGATGATCAAAGC	59.26	TGTCATGTCAACGTTAATCACATAG	59	1	43.6
Pb1L1N00287		scaffold144.0	649702	a	1	18	230	CAGATAGCAGAAAATGTCCGAGT	59.8	CGTGGAATTGAAAACCATCA	59.37	1	43.6
Pb1L1N00288		scaffold144.0	657382	a	1	15	203	CGTATTCGTTGATGTTTGAACC	59.38	AACTCACAGTTTTTGGGTTGG	58.99	1	43.6
Pb1L1N00289		scaffold144.0	660488	a	1	17	179	TTGCAACGGAAATTGAGAAA	59.28	TGCTCGACTTGGTCATCTTG	59.98	1	43.6
Pb1L1N00290		scaffold144.0	664136	a	1	13	226	TTTCACAGTCAGATGGCAGAA	59.43	TCGTGGAATTGGAAACCATC	60.7	1	43.6
Pb1L1N00291		scaffold144.0	674646	t	1	12	213	GGCAACGTCTAAATCCCAAA	59.94	CATGTATTGGTAGCCCTACTTTCA	59.47	1	43.6
Pb1L1N00292		scaffold144.0	675230	t	1	14	170	TCCGTCAAATAAGGCAAACG	60.99	TTACAGGAAAAGGTTTTAAATTCG	57.99	1	43.6
Pb1L1N00293		scaffold144.0	675502	t	1	14	144	ATTTTGCGCAAGCAAGTTTT	59.9	TCGTTTGTCTTGCAATTTGG	59.71	1	43.6
Pb1L1N00294		scaffold144.0	683032	t	1	24	218	AAGTTTGATGGGCAGCATTG	61.03	AAAAACACTCAAATTTAATCATAGCA	57.64	1	43.6
Pb1L1N00295		scaffold144.0	683759	a	1	12	228	GCGTGTAGCCTCAAACCAGT	60.32	CGACGACCGAAAATTGAGAG	60.77	1	43.6
Pb1L1N00296		scaffold144.0	734553	a	1	27	203	CACTCATGGATTCTTGAACTTGA	59.23	TGTTCTCTTGGTCACTTGGTG	58.76	1	43.6
Pb1L1N00297		scaffold144.0	684584	a	1	13	192	TCCTCACAAGTGCATTTTTCTT	58.88	ACCAAGGGACCTTGATTAAAA	57.6	1	43.6
Pb1L1N00298		scaffold144.0	685055	t	1	12	256	CCATTTTAATTTGCAACCCTTT	59.29	CGGGTACATTTTACACAAAAGAGA	59.49	1	43.6
Pb1L1N00299		scaffold144.0	698114	t	1	12	199	GACCCTAAGTGCGGTCAAAG	59.73	TGATTTAATTCATCAACCCGAAT	59.58	1	43.6
Pb1L1N00300		scaffold144.0	712095	a	1	12	199	CCAGAAAAACCCAGATGCAA	61	ATGCCAAATTTGTTGCGAAT	60.33	1	43.6
Pb1L1N00301		scaffold144.0	715338	a	1	12	155	TTAACCCTCCCTCTCCCCTA	59.89	TTTGGCAGTGGAAAACTGATT	59.6	1	43.6
Pb1L1N00302		scaffold144.0	780410	a	1	20	219	ATGCATGTCGAACGTAACCA	59.99	GCAAGATCATCAAAGGTGGTG	60.51	1	43.6
Pb1L1N00303		scaffold144.0	768605	a	1	16	273	GGTTGATGGTTGGATCGTCT	59.79	TTTTTGGTGTATGCAATCTCG	58.69	1	43.6
Pb1L1N00304		scaffold144.0	735024	a	1	15	213	TCGATTCTCACAAAGGCAAA	59.4	AATTCATCCTCCCATTGTGC	59.76	1	43.6
Pb1L1N00305		scaffold144.0	741130	a	1	16	181	ACCATGACCGACCCAATTTA	60.05	GTGTGGAGCATTCTCCCTGT	60.12	1	43.6
Pb1L1N00306		scaffold144.0	753613	t	1	14	244	GAACGTCAGAGGAGAAGAGCA	59.74	AAATGTCCCAACATCGGAAA	60.17	1	43.6
Pb1L1N00307		scaffold144.0	754189	a	1	15	196	TCTGGCCAAAAGCGAATTTA	60.69	GACATGGTTGATTTCATCTTTTCA	60.22	1	43.6
Pb1L1N00308		scaffold144.0	757343	t	1	14	189	TTTGGCACGAAGAGTACATGA	59.33	CTAGGCACTAGGCCCCAACT	60.64	1	43.6
Pb1L1N00309		scaffold144.0	759738	a	1	15	209	CAGGTTAAAAGCCCCATCAA	59.93	GGGTTGGAGCTTTCAGTGAT	59.14	1	43.6
Pb1L1N00310		scaffold144.0	761303	a	1	12	287	AAAGTTGGCATCCACACCTC	59.97	AGCGCATATACGGCATACCT	59.62	1	43.6
Pb1L1N00311		scaffold144.0	765780	t	1	17	197	GAACCAATCCGTGAGTTTCG	60.49	TCGACAATTCCACTCCCTCT	59.65	1	43.6
Pb1L1N00312		scaffold144.0	768043	a	1	21	208	GCAATGCAAGAACCACAAAA	59.71	CAATTTCGCATGACAAAGACA	59.72	1	43.6
Pb1L1N00313		scaffold144.0	774802	a	1	14	195	CACCAATCTGCACATAACGAA	59.6	CTTCCGATCCATACGGAGAC	59.51	1	43.6
Pb1L1N00314		scaffold144.0	776308	a	1	12	184	GATGAGCCTCCTCGTACAGC	59.98	TGGTCCATCGATCACTAGGC	61.04	1	43.6
Pb1L1N00315		scaffold144.0	779470	t	1	32	200	TGCATGCTCTTCAGCTTTTG	60.28	CAATTCGCCACGAAATTACA	59.56	1	43.6
Pb1L1N00316		scaffold144.0	782114	t	1	13	200	AGGTCACATAGGGTGGGTTG	59.7	TGGGTTTCCTTGCTCTATGG	60.07	1	43.6
Pb1L1N00317		scaffold144.0	803092	t	1	12	209	CCCTTCAAAAATACTGCAAGGT	59.54	TTTGAATTGGATTTGAGAGGGTA	59.83	1	43.6
Pb1L1N00318		scaffold1672.0	11951	t	1	13	295	GGAAGCGTTTTAGGCAGTTG	59.88	AATTGCGCGACGAAACAT	60.23	1	67.6
Pb1L1N00319		scaffold1672.0	12581	t	1	13	210	GCATCCGTCATTTCCAATTT	59.77	TCCACCAATCGCTAATCACA	60.07	1	67.6
Pb1L1N00320		scaffold16.0	56601	t	1	19	187	TGTGCAAGTCCTGTTCCACT	59.31	GTTGCCTGTTCTATGCCAAA	58.77	1	88.6
Pb1L1N00321		scaffold16.0	3131	a	1	13	199	CCAAATCGGACTCCAAAAAC	59.41	AAATCCCAACCTTGATCTGC	58.98	1	88.6
Pb1L1N00322		scaffold16.0	31406	a	1	18	196	CAAAAGGGAAGTGATTTTCGAC	59.98	CCATATTAGCGGACCCAAGA	59.92	1	88.6
Pb1L1N00323		scaffold16.0	31462	a	1	15	210	GAAAACACGAGTGCAGGAAA	58.9	GTGTCTGCATTGCAATCGTT	59.73	1	88.6
Pb1L1N00324		scaffold16.0	41419	a	1	14	190	CGGAAGGAAAGTGATTTTTGA	59.19	TTAGCGGACCCATGACTTTC	60.07	1	88.6
Pb1L1N00325		scaffold16.0	57401	t	1	13	200	CGCTGCAGTGTATTTTGTCG	60.46	AAGGCCAGAGCTTCAAATCA	59.96	1	88.6
Pb1L1N00326		scaffold16.0	44282	t	1	13	197	CTCCTCCCCTCATTCCAAAT	60.26	GGAGGAAAGAAAGCAAGAGATG	59.48	1	88.6
Pb1L1N00327		scaffold16.0	55919	a	1	17	199	AGTGGTGGATTGCCTAATGG	59.81	CTTCGGAATTTCATGGCACT	60.07	1	88.6
Pb1L1N00328		scaffold16.0	67245	a	1	14	195	TCGTGTATTAGGAAGGAAAGTGA	57.95	CGGACCCATGACTTTCAACT	59.97	1	88.6
Pb1L1N00329		scaffold16.0	74813	a	1	15	194	TCGCCGGACTAGTGTCTTTT	59.88	TGACAAATTACGCAGCAACC	59.74	1	88.6
Pb1L1N00330		scaffold16.0	75516	t	1	12	202	CCACCAACTCCATTTTTGGT	59.69	CAAATACACTGCAGCGATGG	60.28	1	88.6
Pb1L1N00331		scaffold16.0	75675	t	1	14	200	CGCTGCAGTGTATTTGTCGT	59.94	AATGGCCAGAGCTTCAAATC	59.27	1	88.6
Pb1L1N00332		scaffold16.0	124156	a	1	14	198	AAACCAATTTTCCCCATCAT	58.08	CCATGCCTAACCAGAGATCC	59.51	1	88.6
Pb1L1N00333		scaffold16.0	94556	t	1	17	243	TCGCATTCTTCCAATCACAT	59.08	TTATGCAGCAACCAATGCAC	60.67	1	88.6
Pb1L1N00334		scaffold16.0	100526	a	1	12	240	CATAGGGCTCCCAGTTTTCA	60.07	TGGATTATGATTTTCACACTCTCG	60.36	1	88.6
Pb1L1N00335		scaffold16.0	100932	t	1	12	156	TGTGCAAATTGATCGCATTA	58.7	CATTGCCATAAATCCTTTTCC	58.44	1	88.6
Pb1L1N00336		scaffold16.0	109779	t	1	13	214	GTTTAGGCGCGTTGATCATT	60.1	CGTTCTGCCACCCTATGAGT	60.13	1	88.6
Pb1L1N00337		scaffold16.0	134498	t	1	17	201	TAACGCTACTGCTGGTGCAT	59.52	CCGGAAAAAGTGGTGTTTTG	60.37	1	88.6
Pb1L1N00338		scaffold16.0	126734	a	1	12	185	CCAACCAACTAAAGGCAACAA	60.02	AGTTGATGCACCATTGACAGA	59.15	1	88.6
Pb1L1N00339		scaffold16.0	135702	a	1	13	208	CGTGCCACTATCAGCAAGTC	59.47	CTGCTTAAAATCCCCTGCAA	60.2	1	88.6
Pb1L1N00340		scaffold16.0	132960	a	1	25	199	ACACAAAGATCGTCCGTTGC	61.11	ACAAGGAGCTTTGGTTGTCG	60.29	1	88.6
Pb1L1N00341		scaffold16.0	135612	a	1	45	219	TGTGGGAGTGCTATTGTGGA	60.11	AGTGGCACGCATCATCTTTT	60.67	1	88.6
Pb1L1N00342		scaffold16.0	145468	a	1	16	208	CTAAAGATCCAGGCCCACAA	60.07	CCGAGCTAGGATGGGAAAGT	60.59	1	88.6
Pb1L1N00343		scaffold16.0	146188	a	1	18	202	ATGTGATGAGGGCTTTGGAG	60.07	CAACTTGAGCTTGAGCAACG	59.78	1	88.6
Pb1L1N00344		scaffold16.0	147328	t	1	14	244	TGGACAAGCTTCTGGCATTA	59.42	TGACTCGCATCTTTTGTGAAG	59.06	1	88.6
Pb1L1N00345		scaffold16.0	151764	t	1	18	211	GCCGGCTCTACAGGGTAAG	59.85	GCAAGTTCCCTTCACAAACC	59.57	1	88.6
Pb1L1N00346		scaffold16.0	158672	a	1	15	221	CCTTTTGTTTGGTTGCAAAA	58.7	CAAGTTTGGTACGTGGTTGA	57.09	1	88.6
Pb1L1N00347		scaffold16.0	152211	t	1	13	239	TCTCCTTCCGAAGAGGCTTT	60.46	CAAAGGGGACAAAAATCCAG	59.4	1	88.6
Pb1L1N00348		scaffold16.0	155332	t	1	14	184	TTCCGAACTGTTGGGTTTTT	59.45	TCATTTCACACCATCCTCCA	59.89	1	88.6
Pb1L1N00349		scaffold16.0	165520	t	1	20	186	GCGGATTACCTCGGTGATTA	59.92	TTGAATCTCGTGGATGGTGA	60.05	1	88.6
Pb1L1N00350		scaffold16.0	175339	a	1	14	209	CGCGGATATGACAATGAAAC	58.99	AGTTCGGTGATATGGCCAAG	59.96	1	88.6
Pb1L1N00351		scaffold16.0	176135	t	1	14	195	AATGTAACGGCCTCAACCAC	59.86	GGCATTCTTTTACCCTTTTACC	58.15	1	88.6
Pb1L1N00352		scaffold16.0	179114	t	1	16	207	AGCCCCCATCATAATGGTAA	59.12	CAGCATCAGAACAAAATTCCAA	60.11	1	88.6
Pb1L1N00353		scaffold16.0	176216	t	1	13	199	CTTGCCGGGGAAAAATTAGT	60.31	TTGCAACTGCAAATACTCCA	57.92	1	88.6
Pb1L1N00354		scaffold16.0	183326	t	1	22	178	TGATAAGCAGCAGCCGATTC	61.41	CAATAGCGATGCAAAACCAA	59.7	1	88.6
Pb1L1N00355		scaffold16.0	188993	a	1	12	264	TGGGAGTGAGGAGAGATGTTTT	60.11	TCCATGGAAATATCGAGCAT	57.98	1	88.6
Pb1L1N00356		scaffold16.0	206188	a	1	15	197	AATCGACAGCAACGCTTCAT	60.81	TCGCAGTCATTGGAAGTGAA	60.39	1	88.6
Pb1L1N00357		scaffold16.0	215829	a	1	16	211	CACCTCAGCTGCCTACAACA	60.05	TCTTCAATTTTCCCGCTTTTT	60.06	1	88.6
Pb1L1N00358		scaffold16.0	217377	a	1	15	193	GCCCTTTTGGTTCATTCCTT	60.3	TTCAATCGTCGGCTCCTAGT	59.84	1	88.6
Pb1L1N00359		scaffold16.0	226171	t	1	16	186	CAAAAATCCGCAGTCCACTT	60.11	TCTCAAACGTCTCTGCCAAA	59.57	1	88.6
Pb1L1N00360		scaffold16.0	1176375	a	1	13	186	GCAATGATCCATCGGAGCTA	61.11	CATGCTCCTTCCAAGGTTGT	60.11	1	88.6
Pb1L1N00361		scaffold16.0	230288	a	1	20	192	AGCCTCTACAGCGTCCCTTA	59.1	TGATTCGTACGAGGGGATTC	59.89	1	88.6
Pb1L1N00362		scaffold16.0	277150	t	1	12	211	AGTCTTGCGAACCCAGAAAA	59.85	TCAAGATGGCAAAAATGAAGAA	59.7	1	88.6
Pb1L1N00363		scaffold16.0	230873	t	1	12	195	AAATTTGTGCTACGGGGACA	60.37	CCGGATCCCGTCACTAATAA	59.78	1	88.6
Pb1L1N00364		scaffold16.0	231968	a	1	51	155	TTTTGTTTCCGGCTCAAACT	59.72	TTTTTGGTTTAAAAGTTTATTTGGATG	59.95	1	88.6
Pb1L1N00365		scaffold16.0	232054	a	1	37	197	CACATCCAAATAAACTTTTAAACCAA	59.64	CCCCCTCCCCTTTATTGTAG	59.65	1	88.6
Pb1L1N00366		scaffold16.0	252542	a	1	16	193	TCAATCTGTTCTGCCCTCAA	59.37	GCCAATACCAGTTTGCATGA	59.55	1	88.6
Pb1L1N00367		scaffold16.0	253146	t	1	13	192	GCAGGATCATGGTCTCCAAC	60.48	ACCGGTACGCTCGATTTTCT	61.01	1	88.6
Pb1L1N00368		scaffold16.0	286509	a	1	15	201	ACCCCAACCCAAAAATAAAA	58.2	GTATTTGTGGCTCCGACGTT	60	1	88.6
Pb1L1N00369		scaffold16.0	286875	a	1	12	265	AACGTCGGAGCCACAAATAC	60	TGCGGAACAATTCTGTAAGC	58.92	1	88.6
Pb1L1N00370		scaffold16.0	307359	c	1	17	194	TTAGCATCGGAGGTTCTTCG	60.34	GGTCAAGGTCAAAAGCCTCA	60.23	1	88.6
Pb1L1N00371		scaffold16.0	287605	a	1	12	260	AAGCCTTTACATGGCGAGAT	58.81	GGGGCCTAAAAGTGGGATAC	59.67	1	88.6
Pb1L1N00372		scaffold16.0	293252	a	1	16	190	GTGATTGTGATGTCGTCATGG	59.83	TGAAAAATGCTTGAAAACTTTGAG	59.82	1	88.6
Pb1L1N00373		scaffold16.0	311486	a	1	20	199	TCCCTAATCCCCAAATCACA	60.13	ACAGCAATCAATTGCGACCT	60.67	1	88.6
Pb1L1N00374		scaffold16.0	315846	t	1	19	206	GGGTGGTGAGGAGTTGAAGA	60.09	TCACACGCACACCTACAACA	59.78	1	88.6
Pb1L1N00375		scaffold16.0	376564	a	1	17	212	ATTCGGCCTTGGAAAAACTC	60.43	AGCAGCCGAATGGTTAAGAA	59.85	1	88.6
Pb1L1N00376		scaffold16.0	533153	t	1	19	206	TTGCCTCAGAACCTGGAAAG	60.37	AAGGCTCCGGATTTTCCTTA	60.03	1	88.6
Pb1L1N00377		scaffold16.0	317261	t	1	12	282	TGGAGAAAGCATCACCTCAA	59.37	TCTGTCGTTATTGAACCCATGT	59.36	1	88.6
Pb1L1N00378		scaffold16.0	336176	t	1	12	198	ACAATTGAATGGGCAAATGG	60.56	TGAGGGATCATTGCTCCAA	60.15	1	88.6
Pb1L1N00379		scaffold16.0	339742	a	1	12	245	TGTTTTTCTCTTTTCCTTTCTGC	59.09	GAGGAAGGGATGAGATTCCA	59.02	1	88.6
Pb1L1N00380		scaffold16.0	344097	a	1	13	202	AAAGACCTCTTTGCGGGAAC	60.61	AGTGAGACGAGGATCGGAAG	59.4	1	88.6
Pb1L1N00381		scaffold16.0	358445	a	1	12	228	GGAGAAATGATTCTTCCAACG	58.63	CGCCGATACTGACTGAGTGG	61.81	1	88.6
Pb1L1N00382		scaffold16.0	345450	t	1	18	206	CCATGATATGGAGGTGTTCG	58.8	TGGTGCAACATTTATGCAAAG	59.62	1	88.6
Pb1L1N00383		scaffold16.0	361757	t	1	12	196	ATCGGAAAAACGTCAACACC	59.84	GGCCGGAGAAGAAAAGAGAA	60.82	1	88.6
Pb1L1N00384		scaffold16.0	377921	a	1	31	189	GCCGTTTTCATTTCCTTTTG	59.56	CAGCTTGGCCTATCACCAAT	60.1	1	88.6
Pb1L1N00385		scaffold16.0	382275	a	1	15	200	TCGATTCTTTGCTGGGTCTT	59.81	TCCAGGAGCCCACATAAGTT	59.55	1	88.6
Pb1L1N00386		scaffold16.0	389140	a	1	14	180	TGAAGTTAAGCCTACCGTCTCC	59.78	AGGTCTTTCACACGCGGATA	60.66	1	88.6
Pb1L1N00387		scaffold16.0	391308	a	1	12	283	TTGGCACGAAAAGGGTAAGT	59.61	CATCACACCTCCGGCTTTAT	59.96	1	88.6
Pb1L1N00388		scaffold16.0	391994	t	1	15	222	TCACAACGGGCTAGCAATAA	59.33	AAGCTCACCCCCTCATTCTT	60.07	1	88.6
Pb1L1N00389		scaffold16.0	798475	t	1	18	193	TGTTTGGCCCTATGACCATT	60.19	AGACTGGCCAGATGACTCGT	59.87	1	88.6
Pb1L1N00390		scaffold16.0	407891	a	1	14	167	TGGTTTAGGAAGTTAAAGGGAAAA	59.47	CCAGAATTTGAAAACCAAGG	57.19	1	88.6
Pb1L1N00391		scaffold16.0	408015	a	1	14	229	CCCTTGGTTTTCAAATTCTGG	60.68	GTCTCCAACCGAGGGTCAG	60.66	1	88.6
Pb1L1N00392		scaffold16.0	478386	a	1	18	189	TGGTGAAGCTTATGCACCAA	60.26	TGTGAGGCTAAACCCACTCC	60.11	1	88.6
Pb1L1N00393		scaffold16.0	409777	a	1	15	189	TTTGTCAACCAAAAGAAGGTGA	59.63	TTGAAGGGGAGAGAATGTGG	60.04	1	88.6
Pb1L1N00394		scaffold16.0	415150	a	1	12	204	TGCCAAACTGGCAACTATTTT	59.64	TTTTCAGATTTTGCATGTTTCAA	59.63	1	88.6
Pb1L1N00395		scaffold16.0	419185	t	1	14	170	CCCTGAAACCATTTGCTGTT	59.97	GAGCGCTTTGATTACCCCTA	59.32	1	88.6
Pb1L1N00396		scaffold16.0	423025	a	1	14	202	GGGCAATAACCGGAAGCTAT	60.3	GACCTGTTCGTGAAGGAGGA	60.24	1	88.6
Pb1L1N00397		scaffold16.0	467524	a	1	14	181	CTCCAATTTGGGGTCACAAG	60.35	TGTCTCCCTAATATTATCCAAGCAA	60.22	1	88.6
Pb1L1N00398		scaffold16.0	462373	a	1	21	157	GAAGCCCAACAACCAAATGT	59.84	AAACAGTTCATCACAAGGATTTGA	59.91	1	88.6
Pb1L1N00399		scaffold16.0	463362	a	1	25	194	GATTTCAAACCCCATCGGTA	59.62	AGGTTCGAATCTCGTGGATG	60.07	1	88.6
Pb1L1N00400		scaffold16.0	464829	t	1	20	212	CGATTACCGGGATCTCATTC	59.34	TCACCAATTTTCCCCCAAAT	61.27	1	88.6
Pb1L1N00401		scaffold16.0	500641	a	1	22	210	CAAATGACGAAAAATACAATCAGA	58.25	TTTTGTGGTGACACGGTAGG	59.46	1	88.6
Pb1L1N00402		scaffold16.0	473078	a	1	16	202	AGGCCCTCGTTGATGTTTTT	60.86	GGCTGCACCAAATACCTGAT	59.96	1	88.6
Pb1L1N00403		scaffold16.0	476977	a	1	26	196	ACGACCGATCACCAAACCTA	60.38	TTCGCGCTCTGTTCCTATCT	60.12	1	88.6
Pb1L1N00404		scaffold16.0	500687	a	1	28	204	AAAGGGGTCGGTCGTAAAAA	60.69	ACCGTCCATCTCATCTCCAC	59.93	1	88.6
Pb1L1N00405		scaffold16.0	479380	t	1	12	201	GGGCTGGCCAGAATAGTACA	60.1	CCAAAAGAGTCGAACCAAACA	60.13	1	88.6
Pb1L1N00406		scaffold16.0	483003	t	1	16	210	GGAAGCTTTTCGTTAAAGTTCGT	60.17	GAAACAGATGGACAGCTTCG	58.44	1	88.6
Pb1L1N00407		scaffold16.0	511441	t	1	13	217	TGACTGCTGGGTAATCGGTA	59.15	AAGGGGATCGTAACCCAGTT	59.69	1	88.6
Pb1L1N00408		scaffold16.0	524513	a	1	20	193	ATCCCCCTCCCCCTACTAAC	60.39	AAAGAGAAGCATTGCCTGGA	59.96	1	88.6
Pb1L1N00409		scaffold16.0	541333	t	1	12	222	GCAGTTTTGCTCGCTGAAAT	60.53	TCGGCAAGCGACACTTATC	59.96	1	88.6
Pb1L1N00410		scaffold16.0	541906	t	1	12	182	GGCAGCATGGCAATTATGTA	59.55	CGAGTTGACAACAGCTCTGC	59.78	1	88.6
Pb1L1N00411		scaffold16.0	553637	t	1	18	191	GCATTTTGCATTTTGTGTGG	59.98	CCTCTTCATTTCCAGCCAAC	59.67	1	88.6
Pb1L1N00412		scaffold16.0	563732	t	1	23	191	ACGGTACTAGGTGGGGGAAC	60.11	ACTCGACGTCGTCTCTTTGG	60.44	1	88.6
Pb1L1N00413		scaffold16.0	563864	t	1	20	184	CGGTGAGCAGGTAGAGTTGG	60.84	AGGGGCTGAGGGTTGACTAT	59.96	1	88.6
Pb1L1N00414		scaffold16.0	571205	a	1	13	242	ATAAAACTCGCAGCCCAATG	60.1	GAGCGAGAAAGGCATAGTGG	59.98	1	88.6
Pb1L1N00415		scaffold16.0	571053	t	1	12	192	CAGTGGCAGAGGATGCAATA	59.82	CATTGGGCTGCGAGTTTTAT	60.1	1	88.6
Pb1L1N00416		scaffold16.0	668023	a	1	20	281	GGGCTAGGACTTTGGGTTTG	60.85	TAAAGCAGGGGGAAGAACAA	59.68	1	88.6
Pb1L1N00417		scaffold16.0	572802	a	1	12	204	TGATGACATTGATTTGGAGCA	60.06	GGTGGCGTTGTAGTTTGTGA	59.62	1	88.6
Pb1L1N00418		scaffold16.0	582052	a	1	19	219	AAAGACATGCTAGTCCAGAAATCA	59.33	TTGGAAACCCAGTTCAACATC	59.82	1	88.6
Pb1L1N00419		scaffold16.0	589916	a	1	13	196	GAAATCCCAACTGCGAAAAA	60.05	CATCCCATTTTCCCACTCTT	58.84	1	88.6
Pb1L1N00420		scaffold16.0	594561	a	1	12	205	TTTGCATGACAACGTGGATT	59.97	CTCCATTTTGCTCGTGGTTT	60.11	1	88.6
Pb1L1N00421		scaffold16.0	596280	t	1	16	198	TGCTTTTGCCAGTGTCAATTA	59.36	TTTTCTTGGGTTTTCACATGG	59.83	1	88.6
Pb1L1N00422		scaffold16.0	640173	t	1	12	207	GGCACGTTGCTTCTTCCATA	61.17	GGGTGGACATAGGACCAAACT	60.1	1	88.6
Pb1L1N00423		scaffold16.0	597845	t	1	13	199	CTGTGCCTTGTGTTGTTTGG	60.19	CTGCGGATTCCGGTTACTAC	59.59	1	88.6
Pb1L1N00424		scaffold16.0	606774	t	1	32	166	CCCTCATTTTAGCAAAACCAT	58.13	AAGAGCTTGAAGGCCACAAC	59.48	1	88.6
Pb1L1N00425		scaffold16.0	608188	a	1	18	216	TTGCTCCGCAAACTAATCAA	59.44	TCGGAATCATACAGAGTTTGG	57.69	1	88.6
Pb1L1N00426		scaffold16.0	608323	a	1	24	216	GCCAATATAAGGTGAACTGTACCA	59.35	GCATGTCGATCGGAAAGAAT	60.04	1	88.6
Pb1L1N00427		scaffold16.0	641423	a	1	13	159	GACCACGTGGCACAATATAGG	60.26	TTAGACGGAAGAGGGTGGTG	60.1	1	88.6
Pb1L1N00428		scaffold16.0	611435	a	1	16	211	GATCGAAGATGGCCGATTAT	58.96	TCGTCGTGCTTCTACTGGTG	60.05	1	88.6
Pb1L1N00429		scaffold16.0	612714	t	1	13	199	TCTCAGGAACCAAAGTGAGGA	59.83	GCCGTGGTGGTTTGAAAT	59.35	1	88.6
Pb1L1N00430		scaffold16.0	651494	t	1	12	209	GTTTAAACGAAGGGCGTGAG	59.75	ACCGTCCGACTAACGCATAG	60.15	1	88.6
Pb1L1N00431		scaffold16.0	613097	a	1	12	241	TGGAGTGCTTGCTTAAAGATCA	60.02	CAATCTTGCTTACTGCCGAAAT	60.61	1	88.6
Pb1L1N00432		scaffold16.0	630795	t	1	12	204	AAGGTTCAATCAGCCGGTAA	59.57	ATGCCCTGAAGACGTTGAAG	60.26	1	88.6
Pb1L1N00433		scaffold16.0	639892	a	1	28	188	GAGCTGATCGAGACTTGATGG	59.97	CATGGTCCAAAGAGAATTTGTG	59.47	1	88.6
Pb1L1N00434		scaffold16.0	654252	t	1	12	242	TTCGAAAATATTGGCGGGTA	60.28	ACATCGTTCCAAAGTGCGTA	59.2	1	88.6
Pb1L1N00435		scaffold16.0	655038	a	1	13	203	GCTGCTCAATGGATGACCTT	60.23	AGAGCACCGTTGGTCAAAAC	60.16	1	88.6
Pb1L1N00436		scaffold16.0	655163	t	1	19	203	TAATGACTGTCCCCCACTCC	59.78	TGCTTTCCCAAAGGACAAAG	60.22	1	88.6
Pb1L1N00437		scaffold16.0	658284	a	1	19	210	TTGGTATGTTTGCCCTGGTT	60.23	TTGATCGGTTATCACCTACGC	59.97	1	88.6
Pb1L1N00438		scaffold16.0	661516	a	1	17	227	CTGGTTCGGCAATAACATCA	59.54	CTATGCAAACTCGCGCACTA	60.18	1	88.6
Pb1L1N00439		scaffold16.0	666768	t	1	21	266	CGTGCCTTCCCAGTAGAGGT	61.6	CACACTGAGTGAGACGCTCATA	59.11	1	88.6
Pb1L1N00440		scaffold16.0	691319	t	1	24	194	GGGTGGTATAACGGTAGAGAGG	58.91	TACCACCCACCTGAAGATCA	58.93	1	88.6
Pb1L1N00441		scaffold16.0	740711	a	1	13	290	CCTCATGTGTTCCAAGCTCA	59.83	TTGGATCCACAATCGTTTAGC	59.95	1	88.6
Pb1L1N00442		scaffold16.0	693643	t	1	12	212	GGTTGAGAAAGAAGGGGAAGA	59.68	TCGCAAAAGATGATTTGAACC	60.07	1	88.6
Pb1L1N00443		scaffold16.0	705201	t	1	13	180	TGCCAATAACAATTCCCTTTT	58.48	TGAGGAATGCTTGGTTCTTTC	59.3	1	88.6
Pb1L1N00444		scaffold16.0	708731	t	1	12	176	ATGGCTCGCTTCAAAAATGT	59.71	TTCATCAAAACCGACTTCACA	59.16	1	88.6
Pb1L1N00445		scaffold16.0	722359	a	1	13	202	GCACTTTTGTTCTTCGTTCG	58.55	TGCTAATTTGGGATCGCTTC	60.17	1	88.6
Pb1L1N00446		scaffold16.0	731163	a	1	15	210	TCGTGTTAAGCTAAGCAGCAAA	60.2	GAGCACGTTGAGCGTTTGTA	60.06	1	88.6
Pb1L1N00447		scaffold16.0	725820	t	1	15	200	TGTGAAATGTTGGGTGCAGT	60.01	ACGTGGCTGTTTTGGTTTCT	59.64	1	88.6
Pb1L1N00448		scaffold16.0	739557	a	1	35	214	CTACCCAGACCGCACATTTC	60.52	TGCATTGGATGTGACGAAGT	60.12	1	88.6
Pb1L1N00449		scaffold16.0	743560	a	1	15	180	GGGAAGGTGAGTATGCAACC	59.41	GGTTAGGTTGAAAATCATGTCG	58.49	1	88.6
Pb1L1N00450		scaffold16.0	762493	a	1	12	195	TCGTGGTGGACATGTGAGAT	59.96	CTTCGCTTTGCTCCATTTTT	59.47	1	88.6
Pb1L1N00451		scaffold16.0	764875	t	1	13	205	ATGAGCAGTGTTTTGGCAGA	59.44	CGAAATGGAACGAAGAGTCC	59.67	1	88.6
Pb1L1N00452		scaffold16.0	772337	t	1	13	218	CAGACCTACGGTTGCAATGA	59.72	CTCACGTTAGCATTCGACCA	59.86	1	88.6
Pb1L1N00453		scaffold16.0	780026	t	1	24	217	TTTGGATTTTGTTTTGTGTTGC	59.89	GTTGCTTCAAGCTTTTGCAT	58.17	1	88.6
Pb1L1N00454		scaffold16.0	798735	t	1	13	200	CACAGTCCAGGCCAGGTTAT	59.99	TTGCCAAAGGTGAATTTGAA	59.13	1	88.6
Pb1L1N00455		scaffold16.0	781501	t	1	14	219	TGCGAGATGAGTGATATGGTG	59.69	TGCGCAAGGGTTAAAGTTCT	59.88	1	88.6
Pb1L1N00456		scaffold16.0	784304	a	1	13	222	GAAATGCGAAAAGGAGGATG	59.65	GCTGCATATTCGCGTTTTTA	58.98	1	88.6
Pb1L1N00457		scaffold16.0	785147	a	1	13	198	GGAGAAGCATTCATGCAACC	60.61	GCCAAGTGGCATTTCTAACC	59.57	1	88.6
Pb1L1N00458		scaffold16.0	792221	t	1	15	195	AAGCAGCTAGCCTTGAGTCG	59.92	AAAAATGTTGTTTAAGTTTCACGTTG	59.81	1	88.6
Pb1L1N00459		scaffold16.0	792667	t	1	15	228	AATTTCTTGGAGGGCCAAAG	60.42	AGCTCATTGTGAGGCTACGC	60.57	1	88.6
Pb1L1N00460		scaffold16.0	792868	t	1	15	278	AGGTAGGCGTAGCCTCACAA	59.9	TTCGGCCCAAAACATAGTTG	60.86	1	88.6
Pb1L1N00461		scaffold16.0	796250	a	1	18	216	AGCATCGATGTGGTGTTTGA	60.12	CGATGCACGATGAATGGATA	60.45	1	88.6
Pb1L1N00462		scaffold16.0	798165	t	1	27	240	TTAGGTAGGGCCACAAGCTG	60.26	TGGATTGTCAATAATTTTCATGTTG	60	1	88.6
Pb1L1N00463		scaffold16.0	800052	t	1	17	202	TCCATGTGAGATGAGTGATATGG	59.83	CAAGAGAATCGCGCCTAGAA	60.62	1	88.6
Pb1L1N00464		scaffold16.0	806427	a	1	35	212	GGTGAGAGTGGTGTCGGAGT	60.16	GGTGAGAGATGACTTAGGGTTTG	59.16	1	88.6
Pb1L1N00465		scaffold16.0	806707	t	1	15	174	TCCAAAGACGAATTTGAATCAT	58.56	CAAATGGGATTTTTGAAGTGC	59.44	1	88.6
Pb1L1N00466		scaffold16.0	1560867	a	1	12	205	TGTGATGAAAGTCCCCAACA	59.94	CGAATTTCAGTTTGGAAACAGTG	60.89	1	88.6
Pb1L1N00467		scaffold16.0	960532	t	1	13	223	TAACGTACGCACACGCTTTG	60.89	TTCCAGATTTAATTTGCTTGTTCA	60.01	1	88.6
Pb1L1N00468		scaffold16.0	815113	a	1	12	189	ACGTGTTGCTCTGCTCTCAA	59.78	TTCTCTCGTCTCCCTTGGAA	59.92	1	88.6
Pb1L1N00469		scaffold16.0	833004	a	1	12	182	CCCCTCCCCCTTATTGTAGA	60.14	TCCTCCTGCCCTAAAAGTCA	59.81	1	88.6
Pb1L1N00470		scaffold16.0	815247	a	1	29	262	TTCCAAGGGAGACGAGAGAA	59.92	ATAAGAGTCCAACAGATGCCTTA	57.12	1	88.6
Pb1L1N00471		scaffold16.0	835677	t	1	17	168	GTGATTGGAGGTCCCTGAGA	60.05	CACATCAAAAGACAAAAATCAATATG	58.94	1	88.6
Pb1L1N00472		scaffold16.0	842875	t	1	12	191	CCCGAAATCCCATATGAACA	60.52	GAGTTGGGGAGTGAGACAGC	59.84	1	88.6
Pb1L1N00473		scaffold16.0	846997	a	1	19	215	CCTACCTCCAAACCCTCCAT	60.18	CCGCTTGCACACTCTCAATA	60.01	1	88.6
Pb1L1N00474		scaffold16.0	847080	a	1	27	196	GCCAAATCCCAGGTTACAAA	59.8	AAACTCACACCGTGATGCAA	60.16	1	88.6
Pb1L1N00475		scaffold16.0	851779	g	1	12	200	GCAGAGGAGGGTGCAATTAG	59.84	CCCTGCAACCTAAATCCAAA	59.93	1	88.6
Pb1L1N00476		scaffold16.0	904102	a	1	15	185	TGTCAACAGTCGCTCTTGGT	59.47	TGCTTTAAACTCCCACTCGAC	59.37	1	88.6
Pb1L1N00477		scaffold16.0	853883	a	1	25	207	TGGCACAACTCCAACACATT	60.01	GGAACCGTACCAAATTGCAT	59.69	1	88.6
Pb1L1N00478		scaffold16.0	861709	t	1	19	208	ATGCGAGGACCAGATCTCAG	60.37	ACTATGACCAGGCCCAAATG	59.81	1	88.6
Pb1L1N00479		scaffold16.0	865458	g	1	15	292	TGGTGGTAATGGGAAGGCTA	60.32	CTAAGCCCAACCCAAACTGA	60.1	1	88.6
Pb1L1N00480		scaffold16.0	868518	t	1	14	171	GCTCATGATCCATGTCCAAA	59.46	AAATTTCGTGAATGGCGAAT	59.42	1	88.6
Pb1L1N00481		scaffold16.0	915940	a	1	14	198	GGTGTTTTGACCCCCAATTT	60.82	AGAGGGCTGGCCAGAAATAC	60.6	1	88.6
Pb1L1N00482		scaffold16.0	870393	a	1	18	214	GGATAGGGGTGTGCTATCCA	59.77	GGGGATGTGTTATACGCATTTT	59.98	1	88.6
Pb1L1N00483		scaffold16.0	870463	a	1	18	200	CCCCCACCCCTTAGAATATC	59.49	CATGCAAGGACCAAGCAATA	59.69	1	88.6
Pb1L1N00484		scaffold16.0	874674	a	1	12	300	TCAGTTCACAGCAAAAGAAAAA	57.75	TCTTTTCTCCTTTATTTGTCAGTAGTT	57.51	1	88.6
Pb1L1N00485		scaffold16.0	883562	a	1	14	199	TCGAGACCCACTATACACCCTA	58.6	GAGGGCACCCAAATAAGTGA	59.93	1	88.6
Pb1L1N00486		scaffold16.0	882184	a	1	14	215	TACGTGCACTCAACCTAGCC	58.95	TCCTGAAAAACATTTGAAGTGC	59.25	1	88.6
Pb1L1N00487		scaffold16.0	884004	a	1	14	216	GGTTAAACCCACGTCGTCAT	59.72	GGCCAACGGATTAAAATCAA	59.77	1	88.6
Pb1L1N00488		scaffold16.0	931763	a	1	13	293	CAACCAAGATCCTAGCACCA	58.72	AAGGCTTGTGGTTGAAGAATAAA	59.22	1	88.6
Pb1L1N00489		scaffold16.0	884147	a	1	13	199	AAATGATGAAGTCGCGAAAGA	59.84	AATCTCAACGCGTGAAACCT	59.74	1	88.6
Pb1L1N00490		scaffold16.0	890835	a	1	18	200	CCCAACCCAAATCAAGAAAA	59.77	GCGCACAATCCGAATTTTTA	60.94	1	88.6
Pb1L1N00491		scaffold16.0	906251	t	1	14	202	GTTAGGGGATGATCGGGATT	59.98	CGTTGCATGTAAGAATTGTCC	58.16	1	88.6
Pb1L1N00492		scaffold16.0	950337	a	1	12	198	GGAAACTGTAGCGAGCCATC	59.84	CAAAAGCACCTACCAAACGTC	59.66	1	88.6
Pb1L1N00493		scaffold16.0	924236	t	1	13	205	TCACAACTTGACACATGCACA	59.77	TGCTATGCCAGTAGAGATGATGA	59.88	1	88.6
Pb1L1N00494		scaffold16.0	925002	a	1	14	211	CGTGACATCCATGTGAACAA	58.92	ACGAGGGTGGATGTTAAACG	59.85	1	88.6
Pb1L1N00495		scaffold16.0	945405	a	1	20	249	TGTCCCATTTTACTTCACATGC	59.87	TGATCCATTTTCCCTTTCCTT	59.76	1	88.6
Pb1L1N00496		scaffold16.0	956347	a	1	23	198	CCCAAATTCCAGTTTTGGAC	59.26	GGTGCATGAATAATCGCAAA	59.53	1	88.6
Pb1L1N00497		scaffold16.0	945484	a	1	22	273	TGTCCCATTTTACTTCACATGC	59.87	CGCCAATCTCTCACTCTTCC	59.95	1	88.6
Pb1L1N00498		scaffold16.0	961618	a	1	13	210	GGTTGAATTCCCCGTAACCT	60.05	TTGGCAAGCAATAATGTGGT	59.04	1	88.6
Pb1L1N00499		scaffold16.0	948932	a	1	13	200	AAAAAGGCTGTAAGCTGCTCT	57.61	AAAAGGAGACAACCCTGAGC	58.38	1	88.6
Pb1L1N00500		scaffold16.0	957120	t	1	15	210	TGCCATGTATGAGTGGTCGT	59.99	CGGTGTGAGTCGTGCTCTT	60.04	1	88.6
Pb1L1N00501		scaffold16.0	961226	a	1	17	182	TGAAATGTTCATGCATTGTGA	58.53	CCACATATATGCTGCCCAAA	59.4	1	88.6
Pb1L1N00502		scaffold16.0	962779	t	1	12	223	TTTTAACAAATCCCGTCATGC	59.82	TGGCACAATATAAAGGGTTGG	59.71	1	88.6
Pb1L1N00503		scaffold16.0	990499	t	1	14	194	TTCGGATGAGGGAAGAAAGA	59.74	TCTCATCAAGGCTTTTTCAGG	59.44	1	88.6
Pb1L1N00504		scaffold16.0	1202448	t	1	14	207	CCCTCAATCTCCAAAGGGTA	58.98	TCATTTAAGTTAGGTTTTGCCACT	58.39	1	88.6
Pb1L1N00505		scaffold16.0	991752	a	1	13	173	TATCTGCTGATGGGTGCAAA	60.22	TTGAGGTTCTCCATCGGTTT	59.53	1	88.6
Pb1L1N00506		scaffold16.0	996643	t	1	13	222	TGCCCAGTTTTCTGTGTTGA	60.28	TTCACTTATCCAATTCGACGAC	59.09	1	88.6
Pb1L1N00507		scaffold16.0	1072435	a	1	12	198	AAGTTGCGCTTCCAAAGAGA	60.13	CAAGCTCTTGAATGGCATGT	58.88	1	88.6
Pb1L1N00508		scaffold16.0	1012553	t	1	13	215	TGTGCACCATGGTAGTTGCT	60.18	CTTACGCGATGCAATTCAAG	59.47	1	88.6
Pb1L1N00509		scaffold16.0	1013614	t	1	19	207	GGTCAGTGGCGAAGATAGAAA	59.33	ACGCCCGTAAACAAGTTTTG	60.03	1	88.6
Pb1L1N00510		scaffold16.0	1050891	t	1	18	210	GGTTTCACGTCATACCGAACA	60.8	CCCAATTTTCGAAACCACAC	60.21	1	88.6
Pb1L1N00511		scaffold16.0	1013750	a	1	14	230	AAACTTGTTTACGGGCGTTG	60.03	CAGTACCGTGGATTTTTCGTT	59.01	1	88.6
Pb1L1N00512		scaffold16.0	1015969	a	1	22	201	TGCAATACGGCGTGAGTTTA	60.27	TAGCGTCAGTTGCGTGTTTT	59.54	1	88.6
Pb1L1N00513		scaffold16.0	1016599	t	1	13	200	AGGATCCATCAATGCATGTAAGT	59.74	CAAGGGAGGAAGAATGATGG	59.48	1	88.6
Pb1L1N00514		scaffold16.0	1019900	a	1	15	217	AGTTTGGGATCCCGGTAGTT	59.69	CACGCCATGTTTGAAAGAGA	59.84	1	88.6
Pb1L1N00515		scaffold16.0	1027960	a	1	24	279	GCCACCATTGTTGACTTCCT	59.97	TTTTGCGCAACTGTTGGATA	60.25	1	88.6
Pb1L1N00516		scaffold16.0	1033934	t	1	19	185	CGATGACAGGGGGATTAACA	60.71	CCCACGAATCATCCAAAGAA	60.83	1	88.6
Pb1L1N00517		scaffold16.0	1051211	t	1	16	251	GACGGTAGGGGATGAAGACA	59.93	GCAAAAACATCAAAATGGTTCA	59.85	1	88.6
Pb1L1N00518		scaffold16.0	1063199	t	1	16	202	ACGTTTTACACAGGCAATCG	58.7	TTGGTTGTCACACGCAGTTT	60.2	1	88.6
Pb1L1N00519		scaffold16.0	1073116	a	1	25	210	TTCTTCTACCCTTCCACTTTTG	57.55	CACTGAAATTGCCCTTGTCAT	59.99	1	88.6
Pb1L1N00520		scaffold16.0	1073351	a	1	15	169	CATCGTCCGTGCGATTTAAG	61.54	CCACATGTGTTGATGGGTCA	61.3	1	88.6
Pb1L1N00521		scaffold16.0	1092940	a	1	12	223	GGTCGAGGGAGAAAAAGGAG	60.18	CCCATCTCACCCCAAATCTA	59.74	1	88.6
Pb1L1N00522		scaffold16.0	1094513	t	1	17	173	GTACGAAAGGACCCGACAGA	60.11	ACACGGTTGACATGGCAGT	60.02	1	88.6
Pb1L1N00523		scaffold16.0	1095457	a	1	13	179	CGTGTGTGTGAATTGTGAACG	61.08	GGCAAAAGTTCGGTTGACAT	59.98	1	88.6
Pb1L1N00524		scaffold16.0	1104230	a	1	14	187	GATCTTTCGGTTGCTCCAAA	60.19	TCACGAATCTTTTCCGCTTC	60.33	1	88.6
Pb1L1N00525		scaffold16.0	1105149	t	1	22	203	TGTGATGGTCGCAACTGTTT	60.16	AGGCGAAGAAAACCAAAATG	59.2	1	88.6
Pb1L1N00526		scaffold16.0	1107628	a	1	12	201	TAGTTTTGCCGGAGGACTCA	60.77	GAATCCCATGACGTGCTTCT	60.08	1	88.6
Pb1L1N00527		scaffold16.0	1114286	a	1	12	202	TTTCGATTGATTGCGATTGA	60.16	GAATTGAGCCCCACATTCTT	58.98	1	88.6
Pb1L1N00528		scaffold16.0	1115505	a	1	14	209	TGCTGTTGTGGTCCAAGAAA	60.28	ATCAGCCCGTGAAACTTCTG	60.26	1	88.6
Pb1L1N00529		scaffold16.0	1144742	a	1	20	238	CGACACACTTCCAAATTAGAGC	58.91	GAAGAAAACCTGCAACCAACA	60.14	1	88.6
Pb1L1N00530		scaffold16.0	1155307	t	1	14	248	CCATACCCATAACCGTGTACC	58.96	TGCCCATCCCTACTCCATAC	59.77	1	88.6
Pb1L1N00531		scaffold16.0	1164175	a	1	12	200	ACCGTCAAAGAACATGCACA	60.16	GGACCCATCTTGCTCTTTGT	59.14	1	88.6
Pb1L1N00532		scaffold16.0	1157909	a	1	17	193	CCACCAATCTGGCAATTTTC	60.31	GCGTTTTAGCTTCCAAACGA	60.38	1	88.6
Pb1L1N00533		scaffold16.0	1161644	a	1	17	218	TCGAATGCATCTTGCAGTTT	59.42	CCCACATTTTTACCTTTCCTGA	60.21	1	88.6
Pb1L1N00534		scaffold16.0	1167787	a	1	17	193	GTGATCTCCAGCTTCCTTGC	59.96	CACCGAATCAAAACCCAGTT	59.83	1	88.6
Pb1L1N00535		scaffold16.0	1198681	a	1	14	200	GTCCACCCTCACTGATCCAT	59.77	GAACACGGTAGTCCGCCTTA	60.13	1	88.6
Pb1L1N00536		scaffold16.0	1168742	a	1	20	205	TGCTCCAACACAGTCAGTAACA	59.41	AACGGGATAATGAGGCTGAA	59.53	1	88.6
Pb1L1N00537		scaffold16.0	1173987	g	1	17	172	CTTGGAAGCGTCCGAAACT	60.38	ACCCCACTCTCCTCCACTTT	59.97	1	88.6
Pb1L1N00538		scaffold16.0	1179400	a	1	13	205	TCCAATCAAAACCCATCAAT	57.71	GAGAGGGAGAGATGCCAAGA	59.49	1	88.6
Pb1L1N00539		scaffold16.0	1183625	a	1	17	212	CAAATGAAAGGGCAAACCAC	60.34	TCCGACATCGATAGGTGTGA	60.07	1	88.6
Pb1L1N00540		scaffold16.0	1186460	g	1	16	196	AATGTTGGGAGAGCACTTCG	60.26	TCGAAAGGAGTTTTGTGTTGG	60.13	1	88.6
Pb1L1N00541		scaffold16.0	1186522	g	1	12	192	GTCCACCAGCACTTCGATTT	60.12	TGGCATAGCATAAGCAACCA	60.24	1	88.6
Pb1L1N00542		scaffold16.0	1197361	t	1	20	274	CCGACCTCAGTCATCACTCTT	59.31	CACCCGGATGAGATAGAGGA	60.03	1	88.6
Pb1L1N00543		scaffold16.0	1202697	a	1	32	227	TAAAAATTCGGATCGGGTTG	59.77	AGAGGATCCGAAGAGGAACC	59.64	1	88.6
Pb1L1N00544		scaffold16.0	1204661	t	1	12	180	GATTAGGGCAGGTTCGGAAT	60.29	TGCCAATTTTACGTGTCCAA	59.97	1	88.6
Pb1L1N00545		scaffold16.0	1213193	t	1	15	193	CACTAATCAAAACCGGACACAA	59.9	ACCCACCTGGGAATTCTTTC	60.17	1	88.6
Pb1L1N00546		scaffold16.0	1214271	a	1	15	197	TCAGCAACCAAACAGAACCA	60.28	TGGGACTCCGATAAGCTCTG	60.35	1	88.6
Pb1L1N00547		scaffold16.0	1222092	a	1	16	192	CAAAGATGTGAATGGCATGG	59.92	TCACCCTTGCAAAAACTTAGC	59.39	1	88.6
Pb1L1N00548		scaffold16.0	1228587	a	1	19	217	TCATGCCCTTTTGTCATTCA	60.05	GTGGACAAGGCTCCTCGTTA	60.26	1	88.6
Pb1L1N00549		scaffold16.0	1236855	a	1	22	200	TTTCCAAATTTACCCCTGACA	59.3	CCAAACCCGTTCACTGTCTT	60.01	1	88.6
Pb1L1N00550		scaffold16.0	1242371	a	1	13	240	CGAATATGCAACCCAAAAGA	58.62	GTTTGGGCTGCTGCTTTTT	60.38	1	88.6
Pb1L1N00551		scaffold16.0	1587017	t	1	12	190	TCAAGGTGCTATCTTCTTAGTCCA	59.45	ACCCAAGTGTGCCATACTCC	59.85	1	88.6
Pb1L1N00552		scaffold16.0	1242582	t	1	15	203	CGAACCCAGACCATGAACTA	58.57	TAGGGTGCCACGTGTCATTA	59.99	1	88.6
Pb1L1N00553		scaffold16.0	1243298	t	1	12	188	TTTCGACCAACTGGGTATTTG	59.85	GACAATTGCCGAAACGAGAG	60.78	1	88.6
Pb1L1N00554		scaffold16.0	1266425	t	1	12	205	ACCCTCGACTGTAACCGATG	59.99	AAAGTGGGGAGCCTTATTGAA	59.95	1	88.6
Pb1L1N00555		scaffold16.0	1244561	t	1	12	196	GCTTAGTTGCCACTGACCAA	58.93	TCTACAGCTGCACCATCAGC	60.17	1	88.6
Pb1L1N00556		scaffold16.0	1253150	t	1	20	189	CCCCAATCAGAAGTCAGGTC	59.51	TATGTTTTCTCGCCGGATTT	59.55	1	88.6
Pb1L1N00557		scaffold16.0	1256307	t	1	13	204	TCAAGGCTGAGGATTAAAGCA	59.97	ACCTTATCGGCGGCTACTCT	60.25	1	88.6
Pb1L1N00558		scaffold16.0	1258309	a	1	22	191	GGTTTTGATTTGGAGGTGATTG	60.57	CCTCCGAAAGAAACGACATC	59.67	1	88.6
Pb1L1N00559		scaffold16.0	1258822	t	1	17	234	TCCCCTCCCATCATGTAAAA	60.13	CATTCCTGCACTCGAGGTCT	60.41	1	88.6
Pb1L1N00560		scaffold16.0	1268019	t	1	32	167	TAGGGTTGATTTTGGGTTGC	59.8	TCTGCTTTTTGCTGTTTTGG	59.08	1	88.6
Pb1L1N00561		scaffold16.0	1269123	a	1	12	208	TGCCTTAGAACTTTTGTTCGTG	59.44	GGCCTGGGGCATCTAGTTAT	60.31	1	88.6
Pb1L1N00562		scaffold16.0	1274711	a	1	14	263	GGAAGGAGGAATGCAACAAA	60.05	CCACTACGGTAAATGCCACT	57.63	1	88.6
Pb1L1N00563		scaffold16.0	1357841	a	1	16	209	ATATGAGAGCGGGAGGAGGT	60.06	GCATCTGCTTCACAATCCAA	59.81	1	88.6
Pb1L1N00564		scaffold16.0	1274912	a	1	13	196	GGGTTCAAATCCTGTGGCTA	59.93	CTTGGGTGATGTGGGATCTT	59.78	1	88.6
Pb1L1N00565		scaffold16.0	1283463	a	1	16	188	TGGCAATTGGTTAACACCAG	59.44	CAAACCATAATGCTAAGCGACA	60.15	1	88.6
Pb1L1N00566		scaffold16.0	1289521	t	1	29	186	TGAATTGTGAATTGAGGGTTAAAA	59.76	AAAAACAGACGCACAGATTAGG	58.45	1	88.6
Pb1L1N00567		scaffold16.0	1289591	t	1	13	244	TTGAGTTTGTTAACCTAATCTGTGC	58.85	AGGCGAGGAAGCTTCACATT	61.29	1	88.6
Pb1L1N00568		scaffold16.0	1292547	t	1	14	199	GCGATTTAGGGCAAATTGTT	59.08	CCCTCAAAAGTTCTCCGATTC	60.06	1	88.6
Pb1L1N00569		scaffold16.0	1292703	a	1	35	264	ATCTGGAGCTAGGCGGATTT	60.19	TGATCTTTGCATTGGATTGG	59.47	1	88.6
Pb1L1N00570		scaffold16.0	1311069	t	1	14	214	GCGGAGAGATATGGGAACAA	60.04	TTGGCAGCTCGGATTGTACT	60.8	1	88.6
Pb1L1N00571		scaffold16.0	1303936	t	1	12	248	ACCAAGTTTTTGTATCTAAAATGTCA	57.5	CCTGAATTAATACAACAATGCCATA	59.25	1	88.6
Pb1L1N00572		scaffold16.0	1326713	a	1	12	234	GAATGGATGATGTATGCGAAA	58.44	TTGGGGATCAAATTCAGGTG	60.69	1	88.6
Pb1L1N00573		scaffold16.0	1333487	t	1	15	230	TGGCCTCAATTAAGGGTCTC	59.13	TCCAATCATTAACTTCCATGTCA	59.33	1	88.6
Pb1L1N00574		scaffold16.0	1329114	t	1	12	206	CCTAGCATTACCCCGTGAAA	59.95	GCCAAAAGCAAATTTGAACC	59.57	1	88.6
Pb1L1N00575		scaffold16.0	1340307	a	1	12	199	TATAGCCAAATGGCCAGAGG	60.05	TGAGGTATGGAATGGTGAAAA	57.93	1	88.6
Pb1L1N00576		scaffold16.0	1342837	t	1	14	220	ATGGGTGACTCATTGGGAAG	59.78	GCACCACACGAGAAAGAGAA	59.01	1	88.6
Pb1L1N00577		scaffold16.0	1350048	c	1	14	218	GGGTTGTTTGACTTGTTTTGC	59.51	ACGAAAAAGAAGAGGGGACA	58.76	1	88.6
Pb1L1N00578		scaffold16.0	1343481	a	1	21	192	TGAATCTTTCTCCCCTTCCA	59.6	CTTCACGTGAGGTTGGGTTT	60.01	1	88.6
Pb1L1N00579		scaffold16.0	1348357	t	1	30	220	CGAGGATGACACATCCACTT	58.51	AAGTACGGGCGGAACTTTTT	60	1	88.6
Pb1L1N00580		scaffold16.0	1350260	a	1	13	189	TGTCCCCTCTTCTTTTTCGT	58.76	ACAAATTCAAGGTCGGATGC	59.94	1	88.6
Pb1L1N00581		scaffold16.0	1354287	t	1	17	201	TGACTGTCCACAACAAATGTCA	60.05	TTGTGAGTCTCTTGAATGACGAA	59.91	1	88.6
Pb1L1N00582		scaffold16.0	1363270	a	1	24	193	GCTTCCATTGTAGCACGTCA	59.87	TCGCCAAGTTCTTCAACAAA	59.44	1	88.6
Pb1L1N00583		scaffold16.0	1364469	t	1	13	228	AAAAATATTGACGCGTTCGT	57.34	AAAGGGCATCATTTCGTGAT	59.39	1	88.6
Pb1L1N00584		scaffold16.0	1364888	t	1	12	208	TCCCTTTCCTCTTCGGTCTT	60.18	TCGACCATATAGCCGAAAAT	57.22	1	88.6
Pb1L1N00585		scaffold16.0	1376829	a	1	16	204	ACGGGTATCCATCGGTTATG	59.53	TGTGTTTTCGAAGTCCCTGA	59.26	1	88.6
Pb1L1N00586		scaffold16.0	1370691	a	1	14	147	TGATGGTTCTTGCGAGATTTT	59.7	CAAATTTGGTCTTTCCAGCA	58.74	1	88.6
Pb1L1N00587		scaffold16.0	1376953	a	1	14	241	CGGGTATCCATTTACCCATTT	59.79	TTCCACACCCACCACTGTTA	59.85	1	88.6
Pb1L1N00588		scaffold16.0	1378440	a	1	13	201	TCCAGAACCAGCCATAACCT	59.55	TTTCCGCTACAAGTGGAACC	60.11	1	88.6
Pb1L1N00589		scaffold16.0	1497789	t	1	21	197	AATGAAACTAGCGCCATGAG	58	TGAATTTCGAAGATCCTTTGTG	59.2	1	88.6
Pb1L1N00590		scaffold16.0	1388530	a	1	12	223	TTGGGCTTATGCATTCTTTG	58.77	CGGAGTTAACGAAAATGACCA	59.98	1	88.6
Pb1L1N00591		scaffold16.0	1400734	a	1	12	187	TTGTGGAGATACGAGGAATGTG	59.99	TCACTCTGGCATTGCTTTTG	59.99	1	88.6
Pb1L1N00592		scaffold16.0	1411525	a	1	20	213	GCATGTTTGCCCTTATTGTG	59.04	TTGCGTCAGACCAATCTTTG	59.84	1	88.6
Pb1L1N00593		scaffold16.0	1414629	a	1	15	201	TTGCACTTGTAGCCGAACAC	59.91	GCCCAAACAGAGCCATTTTA	60.07	1	88.6
Pb1L1N00594		scaffold16.0	1418519	a	1	12	211	CCAGTCCAGTCCAGTCCAAC	60.56	AATATTTGCCCCGACAATCA	60.15	1	88.6
Pb1L1N00595		scaffold16.0	1425096	g	1	22	203	GCCCTTGCACTTTCTGTTGT	60.3	GAAGCAGCACCAGATCATCA	59.95	1	88.6
Pb1L1N00596		scaffold16.0	1427378	t	1	15	196	GAGACAATGAGTTGCCTCTGC	60.01	TTGCTAGTATCTCCTGAATGCAA	59.05	1	88.6
Pb1L1N00597		scaffold16.0	1436105	a	1	25	209	GGGTAAGGTTTATGTTCCTCCTG	60.12	CGATGAGAACCGTTGGATTC	60.46	1	88.6
Pb1L1N00598		scaffold16.0	1442487	a	1	18	168	AAGTTGCCCATTGTGTAGCA	59.2	TCGAATTTGTCATCCACGAG	59.65	1	88.6
Pb1L1N00599		scaffold16.0	1440693	g	1	13	211	TTCACAATGTCAACCGTTCTT	58.12	CAGGTATTAGTCTCCACGTCCA	59.12	1	88.6
Pb1L1N00600		scaffold16.0	1441729	a	1	12	207	TGGTCGATCGGATTGAAAAT	60.27	AGAGAGGGCCATGGAAATG	60.02	1	88.6
Pb1L1N00601		scaffold16.0	1442114	t	1	12	170	TCGGAATTTCGGATCAGATT	59.46	GGGTGCAACTTGGATAGGAA	59.93	1	88.6
Pb1L1N00602		scaffold16.0	1456101	t	1	20	197	CTCAGTTGAGAGCTCCGTGA	59.28	TGTGACTTGTGGCTTTGGAG	59.87	1	88.6
Pb1L1N00603		scaffold16.0	1443684	a	1	15	184	GCGATTTAATAGTTGCCAATTTC	59.1	CACATGATGGGTGCCTTTTT	60.76	1	88.6
Pb1L1N00604		scaffold16.0	1445672	a	1	13	202	CTCCAACGCAAGAGATCAAA	59	GCCTTTAAGCAGCGAGATTG	60.12	1	88.6
Pb1L1N00605		scaffold16.0	1445722	a	1	28	207	ACCAAGACAATCTCGCTGCT	60.02	TGATAGCCTGCCCTAAATCG	60.19	1	88.6
Pb1L1N00606		scaffold16.0	1468382	a	1	12	298	TGTGCCTGCATGATTATTCG	60.63	GCATGTCGAAGGTCGTGTTA	59.72	1	88.6
Pb1L1N00607		scaffold16.0	1451295	t	1	14	170	TGGTTTGAGTGTCATGCAAGT	59.2	TTTTGGTGGTCGATCTGTCA	60.09	1	88.6
Pb1L1N00608		scaffold16.0	1453713	a	1	12	191	GTTAGCAGATGCCCACAACA	59.72	AACAGCAACCTCACAACCAA	59.19	1	88.6
Pb1L1N00609		scaffold16.0	1454923	a	1	13	229	TCGTTGACCCTGATTACCAT	57.86	GCACCGTGCTTTGCCTATAA	61.15	1	88.6
Pb1L1N00610		scaffold16.0	1472940	t	1	15	244	AAAGACGGGGATTTCCCTTA	59.77	AACGTTAACAGGAGGCAACAA	59.66	1	88.6
Pb1L1N00611		scaffold16.0	1483031	t	1	12	201	GGCTGCTCTCTTTCTGTTGG	60.13	CACATCAAGTTCTCAAGTTTCTCA	58.56	1	88.6
Pb1L1N00612		scaffold16.0	1474054	t	1	13	211	AAACGAGGAAAAGGGCAAAT	59.94	GGTTGAATGATTGCAAAATCG	60.32	1	88.6
Pb1L1N00613		scaffold16.0	1475250	c	1	12	200	TGTGCATCTCGACATACAGGT	59.18	AAAGGGCGGACATAAACCTT	59.83	1	88.6
Pb1L1N00614		scaffold16.0	1497246	t	1	14	187	TTTTAAAAGGCCGAAACGTC	59.23	AGTCCTTGCATAACGGCTTG	60.27	1	88.6
Pb1L1N00615		scaffold16.0	1477645	a	1	14	283	TGGATCACATGCAAGTCACG	61.76	GCTCTTGCACGAGTTCACAA	60.18	1	88.6
Pb1L1N00616		scaffold16.0	1483522	a	1	14	191	TGAATAGTGTCACCGTCATGC	59.59	GATCGTTGTTGGACATGGTG	59.81	1	88.6
Pb1L1N00617		scaffold16.0	1500301	t	1	13	171	TTCCCAAGATTTTGGACACC	59.77	TTTTACGCGGGAATTAACGA	60.44	1	88.6
Pb1L1N00618		scaffold16.0	1505064	a	1	16	218	TTCCTGCCAGACAAATTTTAAG	58.43	TGGAACCCAAAAGGATTTTC	58.85	1	88.6
Pb1L1N00619		scaffold16.0	1505911	a	1	14	213	TGAACCAATACCACCACTCAA	58.88	TCGATTTGGGGGAATATGAA	60.09	1	88.6
Pb1L1N00620		scaffold16.0	1506090	t	1	13	179	TCATATTCCCCCAAATCGAA	60.09	ATTAAGTGCCCTTCGTGTGC	60.14	1	88.6
Pb1L1N00621		scaffold16.0	1514814	t	1	15	216	TGGGATGACATGTGAGTTAGGA	60.38	TCACAAACGGGATGTTTGAA	59.94	1	88.6
Pb1L1N00622		scaffold16.0	1523777	a	1	14	221	TGACGACCAGGTCCAAGATT	60.51	GGTTGAGGCTTAACGCTGAT	59.34	1	88.6
Pb1L1N00623		scaffold16.0	1538770	t	1	15	221	GCAAAATGTTGCAGGTCCTT	60.12	TAAAGCATTTGGGCCAGCTA	60.71	1	88.6
Pb1L1N00624		scaffold16.0	1539727	t	1	15	211	TGGCCAATTTCAACAGTACG	59.58	AACAGGATCGAGGTCCATGA	60.47	1	88.6
Pb1L1N00625		scaffold16.0	1541141	a	1	22	234	TAAGGAAGTGGCGGTTCAGT	59.73	TTTTGCACTCTTGTTTGTTTTG	58.06	1	88.6
Pb1L1N00626		scaffold16.0	1543524	t	1	12	178	AACCCTTAAAAAGGCCCAAA	59.82	AGAGGGCTAAAGGGCTGAAG	59.98	1	88.6
Pb1L1N00627		scaffold16.0	1556702	a	1	19	200	GATGCAAGCCAAGTTGAGAA	59	AGCAATCTCTTCCGTGCATT	59.84	1	88.6
Pb1L1N00628		scaffold16.0	1561215	t	1	15	193	CCACAAGTGAGAGCAGCAGA	60.33	TCGTGAAAAATCTGTTAATTGCTC	59.69	1	88.6
Pb1L1N00629		scaffold16.0	1572115	a	1	27	184	GGAGCTTATCTGCTGGTTGG	59.84	TTTCAAGACGCATGAATGGA	60.2	1	88.6
Pb1L1N00630		scaffold16.0	1586922	a	1	14	214	TGCCCCTCCCCATATATTTT	60.35	TGGACTAAGAAGATAGCACCTTGA	59.45	1	88.6
Pb1L1N00631		scaffold16.0	1590165	t	1	12	199	GGAGTGAGCCCCACACTTAAT	60.38	AGGTTCGAATTTCGTGGATG	59.93	1	88.6
Pb1L1N00632		scaffold16.0	1590567	t	1	21	129	ATGAATGCACCGTGAAATTG	59.4	CCCCGCAACTAATCCCTATT	60.16	1	88.6
Pb1L1N00633		scaffold16.0	1590904	a	1	13	206	TGAGTCCCACACCTATCCCTA	59.42	GCAGCTGGTTGAAAAATGGT	60.12	1	88.6
Pb1L1N00634		scaffold16.0	1591854	g	1	13	200	AAGGCATTTGCTTTTGGTGT	59.62	TCTCTCTCCCTCCCTCCCTA	60.28	1	88.6
Pb1L1N00635		scaffold16.0	1592745	t	1	12	204	GTATCGTGCATGCCGAATTT	60.87	TTTGCACAATGCCTGACTTT	59.32	1	88.6
Pb1L1N00636		scaffold16.0	1594471	a	1	15	232	ACGAAGGTGGTCAAAAGGTG	60.01	CAACGAAATGCGATTTTGAA	59.68	1	88.6
Pb1L1N00637		scaffold16.0	1593968	t	1	14	216	CGTATGGAAATGTTCGGTTT	57.49	TCAATGGAGCACTTGAATTTT	57.35	1	88.6
Pb1L1N00638		scaffold16.0	1595940	a	1	35	201	GAACGGAAGCAAAAACAAGC	59.87	TTGGGAGGAATTTGAGTTTTG	59.05	1	88.6
Pb1L1N00639		scaffold16.0	1596603	a	1	16	199	GGTCTGAAGAGTTGGAGCAGA	59.59	TTCAGGCTAAACCGCTTAACA	59.9	1	88.6
Pb1L1N00640		scaffold280.0	229147	a	1	27	201	TGCATGGAATTTGCTTTTCC	60.95	TGGATTTGCTCACATGCTTC	59.81	1	90.8
Pb1L1N00641		scaffold280.0	8391	t	1	16	220	ACCAATAACGCATTGTCACG	59.47	AGCCGTTGGTTCTCTTTCAA	59.85	1	90.8
Pb1L1N00642		scaffold280.0	11177	t	1	13	203	TGACGATGTTGATCGCCTAA	60.22	TGATCCCAGTCCACATTTCTC	59.92	1	90.8
Pb1L1N00643		scaffold280.0	11312	t	1	12	196	TGGACTGGGATCAAAGATGA	59.01	TCCCGCAAGTAAGTGTCTCA	59.44	1	90.8
Pb1L1N00644		scaffold280.0	20900	a	1	12	199	AAAGTTGCGGTTGAGAGGAA	59.85	TTGCACATTCAGCATTCTACG	59.89	1	90.8
Pb1L1N00645		scaffold280.0	22142	t	1	13	265	TTTCTGTTCCGCTCAGTTCA	59.57	CACACCCCTTTAAGTCGATGA	59.98	1	90.8
Pb1L1N00646		scaffold280.0	26879	t	1	12	226	CGTGGCAATTTTGACATCTCT	60.12	GACCCGTATTTGGCTTGAGA	60.07	1	90.8
Pb1L1N00647		scaffold280.0	30350	a	1	14	203	CGGGTACCAAGGCTCTGAT	60.08	TTGTTAGCCGTTTTAGTTTCGAC	59.73	1	90.8
Pb1L1N00648		scaffold280.0	40638	t	1	19	225	TTTGTTTAAGAATTCGTTTGGATG	59.45	AGGCTCATTTGGAAGTGTTG	57.8	1	90.8
Pb1L1N00649		scaffold280.0	49639	t	1	17	202	CCGCATAATATACAATGAACGAA	58.94	GGAATCGAAGGCAATTTTGA	60.02	1	90.8
Pb1L1N00650		scaffold280.0	50032	a	1	14	210	CTCGGCATAAGAACCACCAT	59.96	CCAGTTTCAGTCCCGATCTT	59.14	1	90.8
Pb1L1N00651		scaffold280.0	165918	t	1	17	196	CATATCCCCCTCCCCTTTT	59.96	GCTGCTGGGCATAAAAAGAA	60.34	1	90.8
Pb1L1N00652		scaffold280.0	63160	t	1	12	228	GCGGACCTACAAAACCAGAA	60.11	CATTGGTTCCCTCACATTCA	59.34	1	90.8
Pb1L1N00653		scaffold280.0	64193	a	1	23	256	GCTATGGCTGACGGCTACAT	60.26	CAATGATGGTCGTTCGTGAG	60.11	1	90.8
Pb1L1N00654		scaffold280.0	106858	a	1	12	213	TCTTGCCCAAAACTCCATTC	60.05	TTGTGCTTGTTCAGGACTGC	60.03	1	90.8
Pb1L1N00655		scaffold280.0	116331	t	1	26	233	AATCGTCTTCGGCCACTTC	60.21	AGAAATGGGCACTGTTGTCA	59.14	1	90.8
Pb1L1N00656		scaffold280.0	166065	t	1	12	247	GCCAGCCCACTTTTTCTTTT	60.59	CTCCAATCAAGGAAGGGCTA	59.26	1	90.8
Pb1L1N00657		scaffold280.0	126512	t	1	20	181	TTTATTTGACCGGGGAACAA	60.16	TTTGGCCATACGGAAGCTAT	59.57	1	90.8
Pb1L1N00658		scaffold280.0	135626	t	1	12	199	TCCTCACCAAAAGGAGAAGG	59.26	TCGAGTCGAGATGTGTCATTG	59.85	1	90.8
Pb1L1N00659		scaffold280.0	138356	t	1	13	207	AATGCAGGGGCCTTGTTTAT	60.69	GCCATGCAGTTACACACACA	59.17	1	90.8
Pb1L1N00660		scaffold280.0	179863	a	1	12	195	ACCTCAGCACGATCTTCCAC	60.27	TGAGCAGAAAATCTTCATTCTGTT	59.44	1	90.8
Pb1L1N00661		scaffold280.0	162325	t	1	14	204	ACCACGCAAGCTCTGAAGTC	60.6	ATCAACCTTTCCGGAGAACA	59.53	1	90.8
Pb1L1N00662		scaffold280.0	164648	a	1	15	200	TGAAATTATGGGTCCGGGTA	60.01	GCTAAGCAACACAAAGAACACAA	59.5	1	90.8
Pb1L1N00663		scaffold280.0	165884	t	1	14	192	GACCCACGAAATCTGAAATGA	59.92	GCTGGGCTAATGGAAAAGAA	59.3	1	90.8
Pb1L1N00664		scaffold280.0	187732	t	1	14	266	TTGAAAAGTCACTCCTGGTCCT	60.15	ATGGAAACCCGATTCACATC	59.61	1	90.8
Pb1L1N00665		scaffold280.0	188114	a	1	13	198	TGACACACTTTTCCCACACC	59.42	AGCATGCCAAGAACATGACC	61.08	1	90.8
Pb1L1N00666		scaffold280.0	190975	a	1	14	214	TGCCACAATGTGTGAGATTTT	59.04	TAGCGTGACCTCAGGTGAAA	59.44	1	90.8
Pb1L1N00667		scaffold280.0	191833	t	1	13	227	GCGGCCGTTCACATAATAA	59.53	CCTTGTTGCATTCAGGTTCA	59.69	1	90.8
Pb1L1N00668		scaffold280.0	394795	a	1	15	194	TACAGCATGTGCCCTACGAC	59.75	TACATTCCCGAATTCGAACC	59.76	1	90.8
Pb1L1N00669		scaffold280.0	202870	a	1	14	198	ATCAAAGTCTCCCTGGAACG	59.14	GGTGGCAAAGAAGAGGAAAA	59.29	1	90.8
Pb1L1N00670		scaffold280.0	218827	t	1	12	196	TTTCTCTCTTGCCATCCAAAA	59.81	GGGGCTTGGTTCTTTCTTTC	60.05	1	90.8
Pb1L1N00671		scaffold280.0	222000	t	1	13	202	CCCTCATGATTTTGGGTTTG	60.16	TGTGAGGCTTATCCCACTCC	60.07	1	90.8
Pb1L1N00672		scaffold280.0	228894	t	1	12	226	TCTTCCGCATTATTCTGCATT	59.7	CAAATTCCATGCATGTTTCC	58.82	1	90.8
Pb1L1N00673		scaffold280.0	456730	t	1	23	230	TAATCCCGTCATTTCCCAAA	60.12	TGATCCAACTCCAAATTTGTTT	58.47	1	90.8
Pb1L1N00674		scaffold280.0	230073	t	1	12	195	TGCTACTTGGTACCTACACCAATG	60.34	CCCTCTTGGAGGGATGAGTT	60.45	1	90.8
Pb1L1N00675		scaffold280.0	305278	c	1	12	210	TATCGGTTTGGGATTGGGTA	60.01	GGGGAAGGCGGTTATTAGTG	60.68	1	90.8
Pb1L1N00676		scaffold280.0	245756	t	1	13	220	CGCCGTTATTTTCATTCTCG	60.58	TCATGGTTAGACCGTTTGTACG	59.92	1	90.8
Pb1L1N00677		scaffold280.0	247376	a	1	17	242	GCAAAAACATGCTCCAATGA	59.67	AAATTTCGCACAATGCCTTC	60.08	1	90.8
Pb1L1N00678		scaffold280.0	249780	a	1	20	198	ATGACATGGCAACAAAACGA	59.97	TGTCTGGGGATTCCACTTTC	59.9	1	90.8
Pb1L1N00679		scaffold280.0	258296	t	1	21	191	ATCAAATGACGTCCCCGTTA	60.19	TAAATGCAAAATCCGTGCAG	59.7	1	90.8
Pb1L1N00680		scaffold280.0	279160	g	1	23	192	CAAGAACAAAGGTGCTTGGA	58.9	GGCCTACCCCAAGACTTGAC	60.88	1	90.8
Pb1L1N00681		scaffold280.0	280443	t	1	15	199	GAGCAATTGATTGCGACAGA	59.96	CTCGGTTCGGATCAGATCAT	60.03	1	90.8
Pb1L1N00682		scaffold280.0	292803	a	1	22	196	AGGAGGTTGAAATGCCTCTG	59.28	AAGCAGGCCACCAGACTTTA	59.88	1	90.8
Pb1L1N00683		scaffold280.0	284232	t	1	21	205	TTTCTTCAAAAAGGGAATTGGA	59.92	CCCAAATTTTATGCCCAAAG	59.3	1	90.8
Pb1L1N00684		scaffold280.0	295110	t	1	13	178	AGGTTCTAGAAAGGGCAGACC	58.86	CACGCAAAACGCAAAGATTA	59.88	1	90.8
Pb1L1N00685		scaffold280.0	301494	t	1	14	202	ATTGTTGGAGACGGCTGAGT	59.73	TCATTTTGCCGAATATCTTGC	60.05	1	90.8
Pb1L1N00686		scaffold280.0	302285	a	1	22	210	TCTAGCCAACAGCCTCGAAC	60.54	CGGTTCCACAAATAGCACAG	59.19	1	90.8
Pb1L1N00687		scaffold280.0	305326	c	1	15	176	GGTTCGGTTTGTTTTCGGTA	59.84	GTTTTGCGTGTCGGGTAAAT	59.87	1	90.8
Pb1L1N00688		scaffold280.0	461372	t	1	14	193	CCCGGTAAATCAGAAGTGGA	59.93	CCGAGATATGCTCACCTTCC	59.65	1	90.8
Pb1L1N00689		scaffold280.0	307079	a	1	17	199	AACCATTTAATCTCGCCTGCT	60.11	ATGGGAAATTGCCAAACAAG	59.8	1	90.8
Pb1L1N00690		scaffold280.0	339639	a	1	17	199	AAGATCCGATCCGATTGAAA	59.46	GTAACTCTCGTTGGGGCAGA	60.26	1	90.8
Pb1L1N00691		scaffold280.0	442111	a	1	14	200	TCGAACTCTCCCTTCCCTTA	58.86	AACGGACCAAAGTGATTTGA	58.05	1	90.8
Pb1L1N00692		scaffold280.0	374542	a	1	13	197	TACCGACCTACTGGGACCAT	59.28	TGCATTGCAATCAAAGCACT	60.41	1	90.8
Pb1L1N00693		scaffold280.0	378337	g	1	19	185	CATTGGTTTGGCTTTTTGCT	60.11	CCACACCCAACCTTGGACTA	60.8	1	90.8
Pb1L1N00694		scaffold280.0	400154	a	1	18	214	TTGTTCGAATTCGGAAATGTT	59.44	ACATCGAGACAGGGAAAAGC	59.29	1	90.8
Pb1L1N00695		scaffold280.0	410029	a	1	16	212	GCCAGGTAACAACAGCCAGT	60.18	TCGGGTATGCATTTCAAACA	59.93	1	90.8
Pb1L1N00696		scaffold280.0	413571	a	1	17	201	TCAGTTAACCCCAGAAACACAA	59.51	TTACTCTTGCACCCGAAACC	60.11	1	90.8
Pb1L1N00697		scaffold280.0	420366	t	1	13	238	TCATCCACAGAAATCGCATA	57.64	TCTATCAATCTAGTCACTCTCAGTGGT	58.98	1	90.8
Pb1L1N00698		scaffold280.0	449698	a	1	16	198	GGAGTCCTTACCCCACCAGT	60.23	GCTAATTGGGCGTCTGACAT	60.1	1	90.8
Pb1L1N00699		scaffold280.0	456043	a	1	14	166	TGCCCCCACTAAAGTTGTGT	60.41	TTTCAATAAGCCAACTTGCAGA	59.89	1	90.8
Pb1L1N00700		scaffold280.0	465403	t	1	24	191	CCGATGATTGATCAGATGGA	59.4	GCTGGAGCCCTTGGAATAAT	60.42	1	90.8
Pb1L1N00701		scaffold280.0	464570	a	1	12	225	TCAAACCAGAGATGAGCTGCTA	60.15	CCCTCTTTGAATCCACCAAA	59.9	1	90.8
Pb1L1N00702		scaffold280.0	476383	t	1	15	175	TGCACTGAACCGTATTCCAG	59.72	GCTCGATACACATGCCTTAGC	59.89	1	90.8
Pb1L1N00703		scaffold280.0	478722	a	1	12	202	GGTTCGATTCTCATCAAAGGTT	59.47	CATTTTGCTGGCTGTGTATCA	59.74	1	90.8
Pb1L1N00704		scaffold280.0	483324	c	1	18	203	CGAGTCGTGGAAACAACCTC	60.69	GGCGGTTGCAATGAAATAGT	59.97	1	90.8
Pb1L1N00705		scaffold280.0	497828	a	1	17	199	TTGGACGTCAAATCAGATGAA	59.11	GGGCATGCACATATCTCGAA	61.96	1	90.8
Pb1L1N00706		scaffold280.0	506049	t	1	16	218	TCAGAACACGGGATGGTACA	59.96	TGCTTTAGGGTTTGGTCCAG	60.1	1	90.8
Pb1L1N00707		scaffold280.0	506706	a	1	24	243	CCCATGGAGGAAGTAGCAAA	60.07	TAGCTAGGTCAGGCCAGCAT	60	1	90.8
Pb1L1N00708		scaffold280.0	530888	t	1	14	172	TGTGAGAGCTGCCTTTATGG	59.02	AAAATAGATTTCAAAAACCATTCAA	57.44	1	90.8
Pb1L1N00709		scaffold20.0	843659	t	1	17	202	GATGCCAGTGGTGAGAGCTT	60.42	CCCCCATTGTATTTGGGTTA	59.38	1	92
Pb1L1N00710		scaffold20.0	11251	a	1	14	191	TTGAAATTGTTTCGATTTGTGC	59.99	GCGGCATGAAGCTTTAATTT	59.35	1	92
Pb1L1N00711		scaffold20.0	11481	a	1	24	231	AAGCCTATTCCCCTAGTGTTGA	59.15	ACCGTTTGTGGAAGGTGACT	59.47	1	92
Pb1L1N00712		scaffold20.0	13189	a	1	12	169	TGTGGCTGCCAAATCTCTG	60.97	TCTTGCAGGTTTTTGGGTTT	59.59	1	92
Pb1L1N00713		scaffold20.0	13316	a	1	12	204	ACCCAAAAACCTGCAAGATG	59.97	TGATTTTTGGACTGGTTTTGTG	59.88	1	92
Pb1L1N00714		scaffold20.0	13849	t	1	20	171	GGGAAGGGATAGTGGGTTT	57.76	TCCCTCCGTTACATTTTCCA	60.3	1	92
Pb1L1N00715		scaffold20.0	17356	a	1	12	197	CCATGGCCCTTTCTTTATCA	59.89	TTCCTCCATCAATTTTCCTAACTC	59.85	1	92
Pb1L1N00716		scaffold20.0	19531	a	1	12	202	GGGCGACCATTTTTATCTCA	59.9	AGCTAGCTAGGCCGCCTTT	60.63	1	92
Pb1L1N00717		scaffold20.0	141320	t	1	15	187	GTGACCGGTACATGAGTTGG	58.85	GAGGGCGTTAAATAGGAGCA	59.32	1	92
Pb1L1N00718		scaffold20.0	20648	a	1	12	230	CGGCTCTAGCAAGGTTGTTC	60.01	AAGGTGATGACGGAACCCTA	59.4	1	92
Pb1L1N00719		scaffold20.0	30154	a	1	26	196	AGCAATACGACATGCACAGG	59.75	GCCATTACACTGGTTACCTTCC	59.77	1	92
Pb1L1N00720		scaffold20.0	31709	a	1	16	207	CAAGCAAGAAGGATTTGACACA	60.28	CGGCTGTAAACAAAATGCAC	59.23	1	92
Pb1L1N00721		scaffold20.0	32858	a	1	13	194	ACCATGGATTCCAGTTGCAT	60.2	TGCTAGCTTTGATAGGCCAGA	60.12	1	92
Pb1L1N00722		scaffold20.0	50494	t	1	13	209	CCTTCCTCCTCTCTCACTTCAA	59.99	GGATCAGACAAGGGAAAGAGA	58.31	1	92
Pb1L1N00723		scaffold20.0	52934	a	1	14	200	GACCACTGTCGCAGCTCTTT	60.6	CCAATCCACATCACATCGAG	59.92	1	92
Pb1L1N00724		scaffold20.0	63634	g	1	22	191	GGTAGAGACGCCATGAGAGG	59.83	ACCCTACTTGAGCTCCGACA	59.87	1	92
Pb1L1N00725		scaffold20.0	191313	a	1	27	252	CGGCAGGAAAAGAGATTTGA	60.32	GGTGAGGTGGACCGTCTTT	59.95	1	92
Pb1L1N00726		scaffold20.0	93501	a	1	12	192	TTCCATCCATGAGCTGTTGA	60.2	CAAGGTGAGAAGAGGGTTGG	59.69	1	92
Pb1L1N00727		scaffold20.0	103732	a	1	14	191	GAGCCTAACTCCCCCTTTTG	60.07	AAGGGCCTCACCAGCATAAT	60.85	1	92
Pb1L1N00728		scaffold20.0	110026	a	1	22	181	CCACATGAAAAACACGACGA	60.55	TGCCTTTTTCTCAGCCATTT	59.82	1	92
Pb1L1N00729		scaffold20.0	117437	t	1	13	193	CCTTCTTCACAGCCTCGTTC	59.99	CCGAGTACGCTTTCCTCTCA	60.53	1	92
Pb1L1N00730		scaffold20.0	120935	a	1	18	201	CACTTGGAGCTGTCTCAGCA	60.33	TGCCTGTTATGGTGATTGGA	59.92	1	92
Pb1L1N00731		scaffold20.0	204992	a	1	12	188	TGATTTCAGGTAGCGCATCA	60.37	TAGCCGCACCAAATTTCTTT	59.72	1	92
Pb1L1N00732		scaffold20.0	135246	t	1	13	186	CGGGTAAGCAAGGGAATTTT	60.31	GGGGGCCTTTATGAAGAAGT	59.42	1	92
Pb1L1N00733		scaffold20.0	143404	t	1	14	212	GCCTAACGCTTAACGTGCTT	59.56	CGCATGATGAGTTGAGGATG	60.22	1	92
Pb1L1N00734		scaffold20.0	146774	t	1	14	180	TTTGATGTAGCGTCCACCAG	59.72	CTCATCCCGCTGAGGTTTT	60.2	1	92
Pb1L1N00735		scaffold20.0	164272	t	1	12	191	GCAGCCCGTGCTACTTTATT	59.39	AGGTGGAGACATGAAACATAACC	59.27	1	92
Pb1L1N00736		scaffold20.0	177011	t	1	15	200	TGTTGCTTTGAGTTTCCGTTT	59.78	CAAAAGTTGTGAGCCAATGC	59.32	1	92
Pb1L1N00737		scaffold20.0	182212	t	1	12	205	TTCATTCCCGAACATGACTG	59.5	TGCACTAGGAAGTCTCGGATG	60.4	1	92
Pb1L1N00738		scaffold20.0	184258	t	1	30	243	GGAGGAGAAATGGACGGAAT	60.27	AACAAAGAAAGGTCGCGTTG	60.28	1	92
Pb1L1N00739		scaffold20.0	206335	t	1	24	202	ACATAACGCATTATTGAACGAA	57.32	TTAATGAACCAATGGCCACA	59.79	1	92
Pb1L1N00740		scaffold20.0	195388	a	1	12	209	CACCAGATGGGATTCACCTT	59.78	CGGGCTTTATTGGATGAAAA	59.9	1	92
Pb1L1N00741		scaffold20.0	202858	t	1	12	202	TTCGAGAAAAAGAGTCGCTTG	59.76	CTTGGCACCCGGGTTTAATA	61.91	1	92
Pb1L1N00742		scaffold20.0	204256	a	1	15	201	ATGAGGGTGGGTGAGAACAA	60.36	TCTCCGTTTTCTTTGGAGGA	59.78	1	92
Pb1L1N00743		scaffold20.0	219408	t	1	13	210	AGCACGAGACCAAAACTCGT	59.91	CTAACGGCAAATGGAGTTGA	58.77	1	92
Pb1L1N00744		scaffold20.0	320489	t	1	12	196	ACCGTACAGCCCAATTTCAA	60.37	AGAAGGTACCACGATGAGACG	59.22	1	92
Pb1L1N00745		scaffold20.0	233636	a	1	18	189	ATCGGGGCTCTGCAGTTAAT	60.98	CCTTCGATGGCTAAAATTGC	59.68	1	92
Pb1L1N00746		scaffold20.0	241117	t	1	12	198	CGATTTTCCCCCTTAAAACC	59.65	AATGTTCGGTTTGGCTTGAT	59.43	1	92
Pb1L1N00747		scaffold20.0	277095	a	1	13	283	GCCCGCTTTGTTCACTGTA	59.86	GAGGATGAAGAAAATTAAGGTTCAA	59.12	1	92
Pb1L1N00748		scaffold20.0	282890	a	1	16	217	GCCTTTGTTGTCTGCTGGTT	60.3	TGTGGACTGTTCTGGATTGG	59.52	1	92
Pb1L1N00749		scaffold20.0	286391	t	1	31	199	GTGGAAAGGTCACACCCACT	59.86	ATTGACTCCAAGCGAACCTG	60.26	1	92
Pb1L1N00750		scaffold20.0	300876	t	1	12	203	GCTGCAGAACTTGGGAGAAG	60.13	GGATGGAAGGACTGCTTGTG	60.66	1	92
Pb1L1N00751		scaffold20.0	310972	a	1	15	267	TGTGGATACTGGTTGAGGATTG	59.85	CGATGAAAATTCCGAGTGAA	58.69	1	92
Pb1L1N00752		scaffold20.0	321964	t	1	14	213	TCCCCAATTACTTTCCCTTG	58.88	GGCTGAACAACCACCAATTT	59.84	1	92
Pb1L1N00753		scaffold20.0	424792	t	1	13	254	GAGCTTTAGCCGTTTGATGC	59.99	CCAACCCTGCAAAAACATTA	58.53	1	92
Pb1L1N00754		scaffold20.0	322377	t	1	12	168	TTCCTTCCAGGACATTTTGTG	59.96	CTAACCTTTGCCTCCGACTG	59.87	1	92
Pb1L1N00755		scaffold20.0	328188	t	1	16	199	TGTATGGGCACACACAAAGTG	60.48	GCCAAAAATGTAATTTTACCCAAC	59.9	1	92
Pb1L1N00756		scaffold20.0	340739	a	1	13	202	TTGTTTTTGTTGGTTTGATAAAAAG	58.67	TCATTCATTTGGGAGACCAAG	59.92	1	92
Pb1L1N00757		scaffold20.0	349021	t	1	15	213	CATGGTTCGGTACATCAAATG	58.76	CGTTGCTGATGTGGAGCTTA	60.01	1	92
Pb1L1N00758		scaffold20.0	353541	a	1	13	198	TCTGTGAATTTTTCGGTCCA	59.1	ATTTGGGAGACCAAGTTTGC	59.03	1	92
Pb1L1N00759		scaffold20.0	361466	t	1	14	192	GCTGCTGACATTGACAAACC	59.3	TGCTTTCCACTCTCCACTCA	59.54	1	92
Pb1L1N00760		scaffold20.0	382814	a	1	31	199	TCCTTCCATTGGATGTGAAA	58.9	TTGGCATGTCTAACATTTCTCG	60.13	1	92
Pb1L1N00761		scaffold20.0	385699	a	1	17	197	GGGCTAAGGAAATTACGTGGA	60.32	CCTCTTCCCCAAGTTCCAAT	60.3	1	92
Pb1L1N00762		scaffold20.0	382896	t	1	14	284	AAAAACAAAGCCATTAGACCTCA	59.22	GGAGGTGGATTTTGCCTTCT	60.44	1	92
Pb1L1N00763		scaffold20.0	383774	t	1	18	197	ACCTGATGGCGAAGTTCATC	60.08	GGCTCACGTTCCCTTTGTAA	60.11	1	92
Pb1L1N00764		scaffold20.0	384081	t	1	12	217	AAGGGAACGTGAGCCTTTTT	60.11	GTACCGCGGACTTTTCGTTA	60.13	1	92
Pb1L1N00765		scaffold20.0	384237	t	1	12	194	AAAGTCCGCGGTACTATTCA	57.4	GTGATGGATTGGATCGACAA	59.3	1	92
Pb1L1N00766		scaffold20.0	410874	a	1	13	202	ACCATAGCGTTCGAATTTGC	60.1	TTTTGTTCCGTCCCATCATT	60.17	1	92
Pb1L1N00767		scaffold20.0	393957	t	1	13	213	AAATGGATGGATTGGATGTCTT	59.54	CGCACGCAGACCAATTAAA	60.79	1	92
Pb1L1N00768		scaffold20.0	399611	a	1	16	170	TGGGATCATTAGATCAGGTGAA	59.39	ATGAATGATGGGCGGTTAGA	60.3	1	92
Pb1L1N00769		scaffold20.0	428567	t	1	12	200	TGGGCATTGAAAACTTCTACC	59.08	CCAAACGTGCAAAAGCATTA	59.74	1	92
Pb1L1N00770		scaffold20.0	437164	t	1	12	202	CCTTGCAACATTTGTTTTGG	59.06	CCACCCTCTCCCCTTAGTGT	60.36	1	92
Pb1L1N00771		scaffold20.0	438190	t	1	16	200	ACGAGGAGCCTTTCTCCTTC	59.96	CTCGTACCATCGAGGTTTCC	59.55	1	92
Pb1L1N00772		scaffold20.0	448645	a	1	14	195	CTGGGTTGAGTTTGGAGGAG	59.69	AGAGGAACGGTCAGGATTCA	59.65	1	92
Pb1L1N00773		scaffold20.0	449046	t	1	13	219	AAATTAAAATTCGAATCAATGCAA	58.99	TGATGGGGGCAGTAAAGGTA	60.32	1	92
Pb1L1N00774		scaffold20.0	453441	a	1	32	212	GAACCGCAAATTAACCCAAA	59.81	CACTTGGGTCAAGGCTTGTT	60.15	1	92
Pb1L1N00775		scaffold20.0	453856	a	1	12	192	CCATGGATGTCGATCCAGTT	60.75	CCAAAATAATGTGCACGGTTG	61.14	1	92
Pb1L1N00776		scaffold20.0	466636	t	1	16	201	CGTTGTTGCAGGAACTTGTTT	60.2	TTCAGTTTCTTCCCACTCATTG	59.22	1	92
Pb1L1N00777		scaffold20.0	472392	a	1	13	200	ACAGGAGGAAACTGCCAGAA	59.84	TGTGGTTACAAGTTGAGCCTTTT	60.08	1	92
Pb1L1N00778		scaffold20.0	478522	t	1	18	184	ATGTCTTCGCTTGGTTGGTT	59.6	CAACTTTCAGTGCGTCCTCA	60.03	1	92
Pb1L1N00779		scaffold20.0	489505	a	1	12	204	GGTAAGCAATATCACATGGAGGT	59.28	TCTGTGTGCCATCTTGTTGTC	59.74	1	92
Pb1L1N00780		scaffold20.0	497292	t	1	12	198	ACTCCCAAATGCAGTCTTCG	60.26	TCCTCTTGACCGTTAGGTTTG	59.22	1	92
Pb1L1N00781		scaffold20.0	505248	t	1	16	207	CGGTTACCCCTCTACCACAA	59.85	CTGCTTCCATGGGTCTGACT	60.26	1	92
Pb1L1N00782		scaffold20.0	509032	a	1	12	193	TCTCCTTCCACCTCACATCC	60.05	TCCGTGATGAATGTTGCTGT	60.12	1	92
Pb1L1N00783		scaffold20.0	518733	t	1	13	234	TGTTTGGTTGTTTTTCCTTGTG	59.91	TCCTACCCCGACCTTGACTA	59.54	1	92
Pb1L1N00784		scaffold20.0	524955	t	1	16	268	GGCACATAAACACGCATGAA	60.53	ACGATCCAACCGTCAAATGT	60.24	1	92
Pb1L1N00785		scaffold20.0	530075	t	1	19	206	ACATGCGGAGTGTGTTGAGA	60.32	TTTGGGAAAGGCCAAAATAG	59.05	1	92
Pb1L1N00786		scaffold20.0	746730	a	1	13	238	GTGGCCTTTGGATTGCATAA	60.84	TTTTTCGTCTGCACCCATTT	60.48	1	92
Pb1L1N00787		scaffold20.0	537690	a	1	30	202	ATAACCGAGATTTGCCACCA	60.33	TTCGGATGAAGGGATCATCT	59.44	1	92
Pb1L1N00788		scaffold20.0	556909	a	1	49	216	TGTCAATCAAAAGAGGGTGAAA	59.59	GAACGTGGGGAGAGTGAGAG	59.83	1	92
Pb1L1N00789		scaffold20.0	562721	a	1	12	243	GAACTGCCATGACTTCACCA	59.68	TCTTCCCTTTCTTCCCTTCC	59.62	1	92
Pb1L1N00790		scaffold20.0	571819	t	1	12	224	CAGCTGCGTCTTTGACTTGA	60.32	TGCTGCTGCTAAGCTTTCCT	60.43	1	92
Pb1L1N00791		scaffold20.0	566314	t	1	16	243	CCGTTAAATGTTTACGCCCTTA	60.24	TCTGCAGTGCACTAGTTGCTT	58.89	1	92
Pb1L1N00792		scaffold20.0	590071	a	1	21	237	GGCTTAATCCAGACCCCACT	60.33	GGGTTGATGGGTTTTCAAAT	58.6	1	92
Pb1L1N00793		scaffold20.0	593410	t	1	16	197	GGTCGACTGCAGACAACTCA	60.03	TGGTGAATTGAATATGCGTGA	59.94	1	92
Pb1L1N00794		scaffold20.0	608953	t	1	13	199	TGCTTTCGAACACTTCGTTG	60.03	GGTTTCATCACTTCCCGAAA	59.91	1	92
Pb1L1N00795		scaffold20.0	682512	t	1	12	192	AAATGGGAAGAACGGGAGAT	59.77	ATTGCTAGCCCATTCTGAGG	59.29	1	92
Pb1L1N00796		scaffold20.0	614415	t	1	12	227	TTTCACCTCAACCATCCACA	59.94	GAAGCAATCAATGTTCTGTTTAAGA	58.92	1	92
Pb1L1N00797		scaffold20.0	685610	t	1	21	193	TGCTAAGCTTATTGCCGAAA	58.72	CAACCAAACGTTCAAAAATACAA	58.99	1	92
Pb1L1N00798		scaffold20.0	621846	t	1	17	197	CTTGGTGATGTGGGATGTCA	60.38	TCTCGAGCGGAGATTAGTCC	59.53	1	92
Pb1L1N00799		scaffold20.0	639241	t	1	20	226	AGAAACCAAGTGAGGCTGGA	59.84	TACAGCCATCGGATCAGTCA	60.22	1	92
Pb1L1N00800		scaffold20.0	632138	a	1	12	281	CACGTCTTGGGGACATCAG	60.1	CAGTGGAGACGAAGCTAGGG	60.01	1	92
Pb1L1N00801		scaffold20.0	633611	t	1	13	193	GGTTGCGTTTGGTTCAAATC	60.35	GCCAAACTTTAAGCGGAAAA	59.36	1	92
Pb1L1N00802		scaffold20.0	640070	t	1	15	252	TCCTCACCTCCTCCCCTTAT	59.89	CCGGATGGTGATTTAAGAGC	59.53	1	92
Pb1L1N00803		scaffold20.0	645322	a	1	14	201	GACCGTCTCCAAACACAAAAA	60	TTTAAGCTTTGTCCCCAAGG	59.2	1	92
Pb1L1N00804		scaffold20.0	646377	a	1	12	201	CCGCAGGATTTCATCAGAGA	61.29	AAGACTCAAGGGTCGGAGTG	59.3	1	92
Pb1L1N00805		scaffold20.0	656244	t	1	14	224	GGAGGGAGGGAGAGAGAAGA	59.88	TGATCCGTTTCACAACCAAA	59.94	1	92
Pb1L1N00806		scaffold20.0	656156	t	1	17	198	GTAATGATTCGGCGTCGTTT	59.97	TTCTCTCTCCCTCCCTCCTC	59.88	1	92
Pb1L1N00807		scaffold20.0	658045	a	1	16	200	TGTCAAAAATAAAGAGAGCATTGAA	59.36	CGCCGAGTCACTGTAGAGTTC	60.07	1	92
Pb1L1N00808		scaffold20.0	662081	a	1	14	235	TGTTTTTGTTTTGTTGTTGAATTTT	58.99	AGCGTTGATAAACGTGCTCA	59.49	1	92
Pb1L1N00809		scaffold20.0	675214	a	1	13	204	AGGGGAGATTTGGATCCTTG	60.26	AGTTGGATTTGGATGCTTGC	60.08	1	92
Pb1L1N00810		scaffold20.0	681405	t	1	15	202	GCCCCAGGGAATCAAAATAA	60.98	CACCTCCACGTTCCTCAATC	60.51	1	92
Pb1L1N00811		scaffold20.0	685670	t	1	29	196	TTGTATTTTTGAACGTTTGGTTG	58.99	TCCTTCACAATTGGCAGAACT	59.73	1	92
Pb1L1N00812		scaffold20.0	688194	t	1	16	209	GGCATAGGAGAAATGGGAGA	59.08	ATGGAATCCAACGGCTTAGA	59.53	1	92
Pb1L1N00813		scaffold20.0	1101710	a	1	19	199	TTTGGAACACTTTTACAATTACGG	59.39	TCGTAAGGGGAATCCAAAGA	59.5	1	92
Pb1L1N00814		scaffold20.0	699158	t	1	14	195	CCAAGGGTAAATGGGATGAA	59.62	GCTCATTGTGAGGGGTTAGC	59.7	1	92
Pb1L1N00815		scaffold20.0	711573	a	1	19	200	TTGCACCTTGGACAATTCAA	60.09	TTTCTGTGGGTTTTCGATCA	59.1	1	92
Pb1L1N00816		scaffold20.0	716195	t	1	35	206	AAAGGTTTAGAACACCGCATGT	59.93	TCTGTAGGTGGTGCCATACG	59.59	1	92
Pb1L1N00817		scaffold20.0	721869	t	1	27	200	CGGAGTGGAATGAGAGTGAAG	59.85	AGTTGAACTCCCCCTCCCTA	59.93	1	92
Pb1L1N00818		scaffold20.0	822456	a	1	14	202	CATACACAGCCACCCAAATG	59.84	TCCGCTGATCAAAAGTAAAAA	57.59	1	92
Pb1L1N00819		scaffold20.0	725298	t	1	19	201	TAGCGCGTCTGACTCCAGAT	61.11	ATGACCTATCCGCTGTCACC	59.96	1	92
Pb1L1N00820		scaffold20.0	742874	a	1	15	204	ACATCACATCCAGGCAAACA	59.97	ACCAAAAGACGTCGTCAACC	60.01	1	92
Pb1L1N00821		scaffold20.0	746940	a	1	13	237	CCCATAAATAAATGGGTGCAG	59.2	GTGAGGAGCACAACCCTCAG	60.86	1	92
Pb1L1N00822		scaffold20.0	748519	a	1	12	184	CGTGTGGTTGTTTGGTTTCA	60.44	GAGATGGCTTCCACAAAGGA	60.19	1	92
Pb1L1N00823		scaffold20.0	783070	t	1	17	256	TTTTCCCTTTGTTTTTGTTTTG	58.25	CAAGAGAGATTTTGACCGTCCT	59.75	1	92
Pb1L1N00824		scaffold20.0	783210	a	1	17	202	TGAGGGGCTCACATATTTCTTT	59.97	TTTTGACCGTCCTTATATGTCAAA	59.78	1	92
Pb1L1N00825		scaffold20.0	812363	t	1	16	245	TCATCATTGGCCACTTTGTG	60.52	GATGATTTCCTAGCACCTTGC	58.8	1	92
Pb1L1N00826		scaffold20.0	812764	a	1	18	233	TGGGTTCCATCTCTTCTCGT	59.65	CGGATTCTCTTGGAACAACA	58.69	1	92
Pb1L1N00827		scaffold20.0	823569	t	1	18	179	AAGAAGATTAACAACCTTCGTCAAA	59.62	CCCTGACTCTGAGACTCGTTG	60.03	1	92
Pb1L1N00828		scaffold20.0	824881	t	1	12	241	TCTTCTTCCCATCCCACAAG	60.04	GGACGACTGGTGAATTCGAT	59.93	1	92
Pb1L1N00829		scaffold20.0	826090	a	1	23	210	CCTTAATGGCCGCTGTTGTA	61.01	GCACGTTACTTCCCCCTTTT	60.35	1	92
Pb1L1N00830		scaffold20.0	833551	t	1	12	243	CACCAATGATGCAACTTTCAA	59.58	GTGCCTAATGGAATCCAACG	60.33	1	92
Pb1L1N00831		scaffold20.0	838656	t	1	13	267	CCTCTGAAGCCACAAAGGAC	59.84	AGCCAGGCAACCTACCTTCT	60.27	1	92
Pb1L1N00832		scaffold20.0	846464	t	1	70	230	GAGAACAGAAGCCAGCGACT	59.75	TTCCCCTCTTCTTTCCATCC	60.38	1	92
Pb1L1N00833		scaffold20.0	853192	a	1	24	170	AGAGACAAGCAAGGGTCGAA	59.99	TTTGTTGCGTCATGTTCTTTG	59.76	1	92
Pb1L1N00834		scaffold20.0	945055	a	1	26	254	TCAAGTCAATGCTCCAATCG	59.8	TTTTGGCATCCGATGTTATG	59.38	1	92
Pb1L1N00835		scaffold20.0	853348	a	1	24	199	GACAAAGAACATGACGCAACA	59.76	GCTTAGCCACCAATTGATCC	59.53	1	92
Pb1L1N00836		scaffold20.0	858601	t	1	16	200	CCTCCTGCATAATTGGTATGG	59.31	GCTGCAGGTAAAAACATTGACTT	59.72	1	92
Pb1L1N00837		scaffold20.0	895621	a	1	16	192	TGTTTCAAACTTGGGCCATT	60.34	ACGAGGAGCACTGTTTGCTT	60.06	1	92
Pb1L1N00838		scaffold20.0	1123666	t	1	23	216	GAAGTGGGTGCATTTGGAAT	59.8	TCGAGTCGGGGATTACATTT	59.39	1	92
Pb1L1N00839		scaffold20.0	896644	a	1	15	207	CGGAGCCATAATTTTTGATGA	59.91	CCAACAGTTGATGCCTTCAC	59.14	1	92
Pb1L1N00840		scaffold20.0	902454	t	1	15	199	GGCCAAGGAATTCAAAATGA	59.88	CAAACACAAAACCCCAGGTAA	59.75	1	92
Pb1L1N00841		scaffold20.0	904876	t	1	15	179	TGAATCCAGGCAGTAAATTCC	59.03	TAGTTCGACGTGGTGTGGAC	59.6	1	92
Pb1L1N00842		scaffold20.0	909569	a	1	12	222	CGATTTGAAGAGAGGGAGAGG	60.33	GGACACGGTGAGCAGGATAA	61.07	1	92
Pb1L1N00843		scaffold20.0	1368194	t	1	20	191	CTCAACACCTCTGGGAAGGA	60.23	CCCACACGCAAAGATTAGGT	59.99	1	92
Pb1L1N00844		scaffold20.0	909937	a	1	16	201	AGGGAATGCATGTGGTTTTC	59.8	TCAGCCATCAGACTGAACAAA	59.43	1	92
Pb1L1N00845		scaffold20.0	911933	a	1	20	223	AATTTCCAGGTACATGCTTGC	59.1	ACATGCCATTCATTCCGAAC	60.73	1	92
Pb1L1N00846		scaffold20.0	912925	t	1	12	203	GCTGACGACTTGACTTTGTTTG	59.96	AAAGAGACAAGCATTACCCAAAA	59.22	1	92
Pb1L1N00847		scaffold20.0	916971	t	1	18	204	GGCTTTTTCGCTCTTCTTCC	60.45	CCACAAATCCTGAGCCTTTC	59.67	1	92
Pb1L1N00848		scaffold20.0	1358682	a	1	15	243	CCCAATTTTGGGATTTGACA	60.53	GATTTTTCGTTAAAGTAAATAGTACCG	57.38	1	92
Pb1L1N00849		scaffold20.0	917410	t	1	23	207	CCAGCCACGTAAGTTTCACC	60.55	GCAAACACAAAACCCCAGAT	59.84	1	92
Pb1L1N00850		scaffold20.0	1019704	t	1	12	193	AAAAGGATCCGACGAGGATT	59.9	TCAATGTGCCAGAAATACGG	59.54	1	92
Pb1L1N00851		scaffold20.0	923269	t	1	13	192	AAGAGTTAAATACGCCATTGTGC	59.59	TTTCGACTATTTCAGGTGCTTG	59.4	1	92
Pb1L1N00852		scaffold20.0	930144	a	1	19	275	GGTTGCAATAAACCTCAAACC	58.48	CGACCTCATGATCAGCGTTA	59.82	1	92
Pb1L1N00853		scaffold20.0	932047	a	1	12	198	AATTAATCGGGCATTTGGTG	59.66	GCAGCCAAGGAAGAAGAAGA	59.69	1	92
Pb1L1N00854		scaffold20.0	936655	t	1	17	219	GAACAGAATTGTTGCCGTGA	59.7	GGCCTTGTCCAATGACCATA	60.72	1	92
Pb1L1N00855		scaffold20.0	938258	t	1	12	191	ACGCGAGAACAAACAAAACG	61.22	TGTGCTCATAGAGCCGCTAA	59.74	1	92
Pb1L1N00856		scaffold20.0	953471	t	1	25	205	ACCTCCTGTGGCGTTATGAA	60.52	AACCTGGAAAACAAAAAGAAAAA	58.34	1	92
Pb1L1N00857		scaffold20.0	953549	t	1	23	237	TTTTTCTTTTTGTTTTCCAGGTT	58.34	GCCCGTCCACATTCTTAGTT	59.06	1	92
Pb1L1N00858		scaffold20.0	953709	a	1	13	218	TGAATGACCTTCTTTTCCCTTT	59.11	CACCTCCAGCCTATTTTTGC	59.71	1	92
Pb1L1N00859		scaffold20.0	972266	t	1	12	213	TTCCACGGGTTTAGTTTTCG	59.97	GGAGGGTTCCTCCTCAATTC	59.87	1	92
Pb1L1N00860		scaffold20.0	982449	a	1	12	206	GCTCTGAAGCAGTTGGGAAG	60.13	GGGTTTCCCCAAAACAGAAT	60.03	1	92
Pb1L1N00861		scaffold20.0	1025332	t	1	17	205	GCATGCTTTCTTTTGTGCAG	59.61	ACGCCCAGAATATTGGATGA	60.3	1	92
Pb1L1N00862		scaffold20.0	987840	t	1	21	197	TCATCCCTTGGAAGCAATTC	60.01	TAGCCGTTCCCTAAAAGACG	59.36	1	92
Pb1L1N00863		scaffold20.0	995634	a	1	16	220	TTGGCCAAAAGAAGAGGAAA	59.79	GGGCAAGCAATCCTAATCCT	60.42	1	92
Pb1L1N00864		scaffold20.0	1028650	a	1	18	190	CGTACCACCAAAACAATGTCA	59.35	GGAATTGGATGCGATTACGA	60.81	1	92
Pb1L1N00865		scaffold20.0	1035926	t	1	14	197	AAACGTGCATGGTAATTTTCTG	59.06	GAATCCGGCATCTTTGGTAA	59.9	1	92
Pb1L1N00866		scaffold20.0	1052345	t	1	15	252	TGAAAGGGACATGACGTGAA	60.09	CAAATGGTCTGGAGGTGGTC	60.36	1	92
Pb1L1N00867		scaffold20.0	1064553	t	1	13	201	GATCAACATACAAGTCCCGTGT	58.84	AAACGTACCAAAATTGCAAATAAA	58.97	1	92
Pb1L1N00868		scaffold20.0	1073779	t	1	20	205	CAACCGAGGGTTAGACCAAA	59.96	TGGAATGGTGAAAAGTATGTGAG	59.01	1	92
Pb1L1N00869		scaffold20.0	1078372	t	1	23	230	ACCAAAAAGATCCCGAAAGG	60.29	TGGTTTCAGATTGGGGTGAT	60.17	1	92
Pb1L1N00870		scaffold20.0	1409223	t	1	14	235	GCTGCGGGATTAAGAATCAT	59.14	TGAGACCGATAATGAGGCAAC	60.09	1	92
Pb1L1N00871		scaffold20.0	1080216	g	1	15	223	ATAGAGCCCAGAGGTGCAAG	59.45	ATCGAGCCCAATTTCATTCA	60.41	1	92
Pb1L1N00872		scaffold20.0	1088188	a	1	16	195	TAAGCCCCGTTCTTTGTTTG	60.1	TCCATCTCTTGAGTCGAGGTC	59.4	1	92
Pb1L1N00873		scaffold20.0	1317601	t	1	12	212	ACCCGTGGTGGTCGGTAT	61.08	CTTTGGGAACTCGAGTGTGA	58.85	1	92
Pb1L1N00874		scaffold20.0	1121618	a	1	15	201	CTGCAGTTTCACTCCCCATT	60.11	TGTTGTCAGAACCAACCTTCA	59.17	1	92
Pb1L1N00875		scaffold20.0	1122289	t	1	17	183	TGGTACTAGGAGTGAGTTTTCAGG	58.89	TAACCATGACTTGCCACCAG	59.57	1	92
Pb1L1N00876		scaffold20.0	1228072	a	1	12	232	CTCAGAAGCAGGCAAGGAGT	59.74	TGCAAATGCCTATCTTCTCG	59.02	1	92
Pb1L1N00877		scaffold20.0	1124316	t	1	12	217	GCCAAACTTCCCATCTTCTT	58.24	CCACTAGATGGCTAAATAATTTTGAA	59.11	1	92
Pb1L1N00878		scaffold20.0	1378595	t	1	14	195	TTGTTCCAGGATGATGACCA	59.89	TGATACCAACAATTTCATGTTGC	59.76	1	92
Pb1L1N00879		scaffold20.0	1132334	a	1	16	213	TCGATCATCCTCCAAACTCC	60.01	ATGCCGGAATAAATGAGCAC	59.93	1	92
Pb1L1N00880		scaffold20.0	1134490	t	1	15	280	AAGCCTCATGCAGCTTGATT	59.99	ATTGGGGCAGAGAAACAAAA	59.55	1	92
Pb1L1N00881		scaffold20.0	1134988	c	1	15	204	TCGTTATCCACGTCAATCCA	59.92	GCGAAAAACTCTGAGCTTCG	60.27	1	92
Pb1L1N00882		scaffold20.0	1136867	t	1	12	184	TCAGTGCACCAACAATTTGC	60.71	TGTTGCAGTATACCCTTCCTCTC	59.67	1	92
Pb1L1N00883		scaffold20.0	1137241	t	1	19	212	GTGGTTTAGCAGGTGGCATT	60	CTTGCTTGATGTTGGGACCT	60.11	1	92
Pb1L1N00884		scaffold20.0	1151525	t	1	12	202	CAAATCGCACTAACGCTCAA	60.01	TTCTTTGGCTTTTGGTTCAA	58.39	1	92
Pb1L1N00885		scaffold20.0	1153004	t	1	33	189	TTTCCTGTTTCAACCGTTGTT	59.5	GAAAACAACCTCACCCAACG	60.39	1	92
Pb1L1N00886		scaffold20.0	1167053	t	1	17	195	ATGTGACATAGCGGCAACTG	59.75	GCCGTTCTAAAACCACCGTA	60	1	92
Pb1L1N00887		scaffold20.0	1196141	a	1	12	200	TCAGCAACCAAACAAGCATC	59.85	GCATCTGGAAACCCTAGCAG	59.84	1	92
Pb1L1N00888		scaffold20.0	1190875	t	1	23	189	GCATTTTGCCTATTGCCTGA	61.1	TATTGAGCAGCACGAGAACC	59.03	1	92
Pb1L1N00889		scaffold20.0	1329636	t	1	15	258	CATTTCCAAAAGCCCAAAAA	59.92	TTGCTGGTCGAACCTCAAGT	60.83	1	92
Pb1L1N00890		scaffold20.0	1198085	t	1	18	239	AGTGGGTTTTGGGGATTTTT	59.55	GGAGCTCCATTGCACATTATT	59.06	1	92
Pb1L1N00891		scaffold20.0	1207350	c	1	14	196	TTTTTCACCTCCATCCTGCT	59.67	GCCTAGCGAGTAAGGAGCAC	59.25	1	92
Pb1L1N00892		scaffold20.0	1299706	t	1	13	204	ATTGGCTTCAAGAGCAGGTC	59.43	CCATCCCCTCCCTTTAGTGT	60.18	1	92
Pb1L1N00893		scaffold20.0	1208026	t	1	15	222	CGGTCCTGATCAATTATTCG	58.04	GTTGTCCCGGATCCTAACCT	60.19	1	92
Pb1L1N00894		scaffold20.0	1280402	t	1	18	197	GGGATGTGTTATCCACACACTTT	60.03	GGTGCGATATCCACACACAT	59.25	1	92
Pb1L1N00895		scaffold20.0	1213083	t	1	13	240	CCAATTCTGCCAAGTCTCGT	60.26	CTTGCCTCATTCCAACTGAA	58.85	1	92
Pb1L1N00896		scaffold20.0	1222930	t	1	20	210	GCAAAAACACCCGATAGAATTT	59.4	ATGTGACGGTTGATGATTGG	59.22	1	92
Pb1L1N00897		scaffold20.0	1233299	a	1	25	199	AAGCTGTGAGCCTTGTTGGT	59.91	AAACTCAAAGTTTTCAAGCCATTT	59.62	1	92
Pb1L1N00898		scaffold20.0	1233370	a	1	24	190	TGCCGATACATTTCAGAAAGA	58.37	TTGCTGGTTAGAGGTTGATTTG	59.27	1	92
Pb1L1N00899		scaffold20.0	1280275	t	1	21	246	TCACACACCTTTTGTTTGTTTG	58.63	ATTTTTGGGCGTCAAATCAG	59.94	1	92
Pb1L1N00900		scaffold20.0	1250996	t	1	13	179	TAACTTGGCTGATGCGGAAT	60.61	TTTGCAATTCTGTGGCTTTG	59.85	1	92
Pb1L1N00901		scaffold20.0	1274771	a	1	18	188	AGCTTGATCTCCCTGGTGAA	59.8	TATCCCTTGCACACCATTGA	59.92	1	92
Pb1L1N00902		scaffold20.0	1316794	t	1	15	176	GCTCAAAAGAGCCAACTGGT	59.48	CGTTACTCCCCGCTGTTAAA	60.12	1	92
Pb1L1N00903		scaffold20.0	1318110	t	1	14	229	GCAGATTGCCCCTCGTTTAT	61.33	GGGCCCTAAACAACTGAAGG	60.85	1	92
Pb1L1N00904		scaffold20.0	1344855	a	1	16	205	TGCACTGCTCACCTAACCTC	59.04	TCGGATCGAAGAATTCAAAAA	59.65	1	92
Pb1L1N00905		scaffold20.0	1362497	t	1	14	255	AAGAAAGTGTTATTGGCACTCAAA	59.27	CGGTGAAGCGACTTGTTTTT	60.28	1	92
Pb1L1N00906		scaffold20.0	1381349	t	1	19	184	AAAAGCATACGCAAAACACG	58.89	GGTGTACCACCCGTGTACCT	59.62	1	92
Pb1L1N00907		scaffold20.0	1411820	a	1	29	232	GCCAACATCCTTTAACACATGA	59.87	TGCAGCAGTAGGTTGTTTCAA	59.52	1	92
Pb1L1N00908		scaffold20.0	1415646	a	1	13	200	CGACATGCACGCAAATAAAA	60.65	ACAGGGGAGAGGGAGAGAGA	60.34	1	92
Pb1L1N00909		scaffold20.0	1419538	a	1	12	182	ACACACCCCGACCTAAATCA	60.23	CGCACGCGAATAATAATGTG	60.12	1	92
Pb1L1N00910		scaffold20.0	1419759	a	1	12	215	AAGCCCACCATCTGCTCTTA	59.84	CACACTGTTCTCCACTGCTCA	60.08	1	92
Pb1L1N00911		scaffold20.0	1454213	a	1	13	214	CTTCCCTCTCTCCCATCCTC	60.15	AACACTGCCGCTTTCTGTTT	59.92	1	92
Pb1L1N00912		scaffold20.0	1452186	t	1	13	199	TCGAGTGGCTCAACTTTCGT	60.97	TCCGAATCCGAAAAAGAAAA	59.63	1	92
Pb1L1N00913		scaffold20.0	1452305	t	1	14	206	TTCAATCGGATCGGATCTTC	59.97	GGAAAGTTGAGCCACTCGAA	60.38	1	92
Pb1L2N00914		scaffold358.0	392846	a	1	16	245	TGTTTCTTTTTGGGCCTTTTT	59.97	CCAACTTTCGTTGGCATTTT	59.97	2	5.53333
Pb1L2N00915		scaffold358.0	2112	a	1	85	198	TTGACAAAATGAAATAAAGGGTGA	59.76	CTGCGCGTCAAGAAGAATGT	61.51	2	5.53333
Pb1L2N00916		scaffold358.0	12679	a	1	12	217	CCTCCGATCTCAGTCCACAT	60.07	CGTCACCAAAGGTGATCTCG	61.65	2	5.53333
Pb1L2N00917		scaffold358.0	12759	a	1	13	204	TCCTCTACCTCCTCCGCTATC	59.82	CCGAACAAGCTCTCCAAGAT	59.43	2	5.53333
Pb1L2N00918		scaffold358.0	47855	a	1	13	163	TCTTCGTGAGCTTTCGGTGT	60.97	GCCTCCTGTCAAGTCCATGT	60.12	2	5.53333
Pb1L2N00919		scaffold358.0	16722	a	1	23	218	TTTTCCCCATTGGAAAATGA	60.1	TTTGGATTTGTCTTGTTTTTGC	59.14	2	5.53333
Pb1L2N00920		scaffold358.0	16834	a	1	12	213	ATCGTTCATCGTGCAGTCAG	59.86	TCGTTAAAATAAACAATACCGGAAA	60.02	2	5.53333
Pb1L2N00921		scaffold358.0	20919	t	1	14	206	CAATTTTGGAGGGACTGGAC	59.38	GAACCGCTGGGAATGAATTT	61.18	2	5.53333
Pb1L2N00922		scaffold358.0	27277	a	1	20	220	TTTCAAAGCCTCATAGCAAAAA	59.04	TGAGGCTTAACACATTCTTCCA	59.75	2	5.53333
Pb1L2N00923		scaffold358.0	38878	a	1	17	228	TGCTGCTCACTTCAATTGGT	59.44	TTTTAAAAGCCCCATTTTGG	58.95	2	5.53333
Pb1L2N00924		scaffold358.0	46460	a	1	13	206	CCACAATGGTGGAAAGGAGT	59.82	TCTTTCCATGAGGGCCTAAA	59.64	2	5.53333
Pb1L2N00925		scaffold358.0	46669	t	1	16	240	TTAGGCCCTCATGGAAAGAA	59.64	ACATTTGGCGATTTTGCATT	60.33	2	5.53333
Pb1L2N00926		scaffold358.0	47545	a	1	18	252	AAAAAGGAGAAGTTCGGTTGA	57.97	AAACCCTCTTCCGCGTAACT	60.13	2	5.53333
Pb1L2N00927		scaffold358.0	47991	a	1	13	203	CAGCACATGGACTTGACAGG	60.31	ACGGTCCAATGGTACGAGAA	60.38	2	5.53333
Pb1L2N00928		scaffold358.0	381083	a	1	20	195	TGAGACGCCTATTTCAAAACG	60.25	TGGAGATAAAAGAAAACTCATGGA	59.16	2	5.53333
Pb1L2N00929		scaffold358.0	52351	a	1	14	198	CACATGATGAATAACTGCGTCA	59.61	GGTAGCCTGGGATGTACTCG	59.57	2	5.53333
Pb1L2N00930		scaffold358.0	179917	t	1	13	279	GGCTGTGCCCATATGCTAGT	60.12	AGCCTATTCCCTTCCCTTTG	59.55	2	5.53333
Pb1L2N00931		scaffold358.0	69013	a	1	16	199	TCACACACCCTCCTAATTTGC	59.99	TGCATATATGTTCTTGGGGTTG	59.72	2	5.53333
Pb1L2N00932		scaffold358.0	89443	a	1	14	256	CCCAAAGACCTCCCACTTAG	58.64	TGGATGATTGACATTCCAAAA	58.81	2	5.53333
Pb1L2N00933		scaffold358.0	105454	t	1	14	196	TCTTCCGGAGTTTTGATGTTG	60.1	CGGTGACAGTAAAGCCCATT	59.99	2	5.53333
Pb1L2N00934		scaffold358.0	108399	a	1	21	160	GCAATGTCATACCTTCCGTCA	60.91	GGGATATGGGTTTGGGATTT	59.72	2	5.53333
Pb1L2N00935		scaffold358.0	109250	t	1	16	228	GCAAAAAGTGTGAGAGAAAGGAA	59.92	CGACAATGACACAACCACATT	59.33	2	5.53333
Pb1L2N00936		scaffold358.0	110198	a	1	13	178	CCAAACTTACAATTTGCCCTTT	59.43	TGATATGTGGGTGGGAAAAA	58.67	2	5.53333
Pb1L2N00937		scaffold358.0	112588	a	1	14	176	GGTTTGGTGGATCCTTATGTG	59.16	CTCCCACAACCTCCATGTTT	59.82	2	5.53333
Pb1L2N00938		scaffold358.0	116860	a	1	19	202	GCCCAATGATACATGGTCAA	59.21	GCCCAAGAAAACTCTCATGC	59.82	2	5.53333
Pb1L2N00939		scaffold358.0	120251	a	1	12	187	TTCAAATTAGTGCCTCTTTTTGTTC	60.05	AGCCAATCCAAAACCAACTG	59.97	2	5.53333
Pb1L2N00940		scaffold358.0	117764	t	1	24	199	TGGCATCTCTTTTGAAACCA	59.25	CGGAGCCACTTTAGAGCATC	59.98	2	5.53333
Pb1L2N00941		scaffold358.0	117949	g	1	21	203	CGCGACTAACCAATTCCATC	60.47	AAGGCGAGGAGTCCTACACA	59.87	2	5.53333
Pb1L2N00942		scaffold358.0	118574	t	1	23	209	AGCCAATCGGTTTGAAAGTG	60.11	TTCTGATCATGTTTGGATCAATG	59.81	2	5.53333
Pb1L2N00943		scaffold358.0	125279	a	1	17	249	ATGCCAATTTGGATGAGGAC	59.76	TCACATGAATCGGAATGAAAA	58.95	2	5.53333
Pb1L2N00944		scaffold358.0	125693	a	1	15	198	TAGTAAACGCGCCATCAGTG	59.9	TCTTGCATGGTTTGAGAGAGG	60.38	2	5.53333
Pb1L2N00945		scaffold358.0	134482	t	1	39	211	AGAGATGATGCAGCAGCAAA	59.7	AAATCTGAAGGTGGGTCGTG	59.97	2	5.53333
Pb1L2N00946		scaffold358.0	138994	t	1	12	235	GTGGTGCTAAAGTCCCCTCA	60.11	GGGTGTCGATTTGTGATTCC	60.18	2	5.53333
Pb1L2N00947		scaffold358.0	151495	a	1	12	222	TTTCTGCTCCAACCTTTATGG	59.21	AAATCCAGCGGCTAAAACAA	59.72	2	5.53333
Pb1L2N00948		scaffold358.0	151647	t	1	21	207	CCGCTGGATTTAATTTTGGA	59.9	GGTGAAATAAATCACCAATGGA	58.67	2	5.53333
Pb1L2N00949		scaffold358.0	160199	t	1	34	193	GAATGCTTTTGGGGCTGTTA	60.07	GCGTTTTGGGTTCAAATCAT	59.81	2	5.53333
Pb1L2N00950		scaffold358.0	164957	t	1	16	218	GTAACCCAAGCAAACCCAAA	59.84	ATCCTGGGAGACGGAGAAAT	59.9	2	5.53333
Pb1L2N00951		scaffold358.0	174987	t	1	14	203	TGTGCGAAGAAGAAGGGTTT	59.85	GGATTGGGGAGAATTTAGGG	59.6	2	5.53333
Pb1L2N00952		scaffold358.0	186817	g	1	13	200	AACATTCCAAAACGAGGTGTC	58.95	TGAGGTTAAGGCCCACTCTC	59.28	2	5.53333
Pb1L2N00953		scaffold358.0	192271	a	1	15	199	TGCTCCAATCACAATAAACGA	59.17	CAGCTCCCTGATTTTTCCAG	59.81	2	5.53333
Pb1L2N00954		scaffold358.0	199019	t	1	13	204	AGTCCAGCCCAGTCTGTAGG	59.33	CGCCCCTTTAGTACACTTGC	59.77	2	5.53333
Pb1L2N00955		scaffold358.0	208428	t	1	12	214	GACCATCAACCAATGCATCA	60.34	AAAGGCGAATTTGAACCACA	60.48	2	5.53333
Pb1L2N00956		scaffold358.0	211613	a	1	23	245	CCGGAACGTGATATCAACAA	59.4	TCCGAAATCCAGCACACATA	60.07	2	5.53333
Pb1L2N00957		scaffold358.0	216435	a	1	17	199	CTCATCCGGACCCATGATAC	60.16	AAGGGGACCATGTGTGTGTT	60.13	2	5.53333
Pb1L2N00958		scaffold358.0	217888	a	1	13	201	ATTTTTAAAACCCGCGAGGA	60.77	ACCCATTTCTCCTCTCCACA	59.51	2	5.53333
Pb1L2N00959		scaffold358.0	227506	a	1	18	185	TCCTTTTACCGCCACTACTGA	59.76	AAACACACACACACAAACACACA	59.92	2	5.53333
Pb1L2N00960		scaffold358.0	250311	a	1	15	203	AACCCAGCAATGTAGGCATC	59.96	CATCGGCTTCTTCCACATTT	60.07	2	5.53333
Pb1L2N00961		scaffold358.0	227878	t	1	12	253	TTTCTCCTCCAATGTTTTGACTT	59.17	CCAATGAAAAGGGTGGCTTA	59.93	2	5.53333
Pb1L2N00962		scaffold358.0	258276	a	1	15	198	ATTCCGTCGTTTGGTTTGAG	59.97	TGAAACCAAAATGGTTGAGGA	60.33	2	5.53333
Pb1L2N00963		scaffold358.0	267237	t	1	16	214	GCAGGCGAGAAATTGAGAAA	60.47	CCAATAAGAAATAAGCGCAGGT	59.67	2	5.53333
Pb1L2N00964		scaffold358.0	268419	t	1	13	188	CAGAGATCACAATTTGCCAAC	58.22	CCCACCCCCTCAGTGTAGAT	61.16	2	5.53333
Pb1L2N00965		scaffold358.0	278466	a	1	13	202	GAGAGCGAAAGAATGATGGAA	59.4	AAGGTTGGAAGCATGAAAGC	59.32	2	5.53333
Pb1L2N00966		scaffold358.0	280000	a	1	16	189	GGGAGACGACAAAAATGGTG	60.35	CACGCGTATGTGTGTGACAA	60.23	2	5.53333
Pb1L2N00967		scaffold358.0	291953	a	1	12	193	ACTTTCACGAAGCCATGCTC	60.41	TGTGCAAGTGAAATGAAGAGG	58.91	2	5.53333
Pb1L2N00968		scaffold358.0	341456	t	1	15	185	GGCATCATCTCAAACCCAAG	60.46	ACACATCACCATGTCCTCCA	59.8	2	5.53333
Pb1L2N00969		scaffold358.0	298765	t	1	23	194	GCGAAACTAAGTCCCCTTCC	60.07	ACAGGTCACCACGACTGACA	60.21	2	5.53333
Pb1L2N00970		scaffold358.0	354802	t	1	13	174	TAACCTTGGTCGTCGGTTTC	59.97	AAAAATGGCTCGCCCACTAT	60.82	2	5.53333
Pb1L2N00971		scaffold358.0	313064	t	1	12	233	TGGCCTAAAACAAATTTCCA	58.13	CCCATGTGTTTGTGTTTGAA	57.84	2	5.53333
Pb1L2N00972		scaffold358.0	391636	g	1	12	208	GCGTGAAGATGGGTGAAGAT	60.08	TATTTACCATGCAGCCACCA	59.95	2	5.53333
Pb1L2N00973		scaffold358.0	336791	a	1	13	218	TCGCCATTGATATTCAACCA	59.89	TCCGCAACATCTCTCTCCTT	59.95	2	5.53333
Pb1L2N00974		scaffold358.0	338580	t	1	12	187	AGAAACGGGATAGGCTAGGG	59.57	GTTGCTGTGCAACACAATGA	59.3	2	5.53333
Pb1L2N00975		scaffold358.0	339179	t	1	24	194	TGAACGGGTTGAACTTGTAGA	58.27	CAAGTCTGACCGAGCTTGAA	59.16	2	5.53333
Pb1L2N00976		scaffold358.0	381237	a	1	18	242	GCGGAATTACTTCCCAAATG	59.41	TCTTCCAAGCTCTTGTTTGGT	58.97	2	5.53333
Pb1L2N00977		scaffold358.0	409214	t	1	20	204	ACACGCAAAACCGGTTGATA	61.31	AAGATGACCCAAGACCTTTTCA	59.98	2	5.53333
Pb1L2N00978		scaffold358.0	389917	t	1	12	201	CCCCCATTAAAATTGTCTCTGA	60.18	GGACCATCTTGATCGTGTGA	59.48	2	5.53333
Pb1L2N00979		scaffold358.0	401780	t	1	12	200	GTAGGGCGTCAGAGGGATG	60.63	ACCCCGTGTGACTAGTGCTT	59.65	2	5.53333
Pb1L2N00980		scaffold358.0	406958	a	1	16	279	TCCGCCTGGGTATGAAACTA	60.46	GTCTTTGGCGAAAATCGAAC	59.69	2	5.53333
Pb1L2N00981		scaffold358.0	405168	a	1	12	213	CTTCCTGGCACTACCACCAT	59.99	AAGACAAAAATGGAGCTCTTGTG	59.81	2	5.53333
Pb1L2N00982		scaffold358.0	409155	t	1	25	206	AGGGGCAGAGCGAAGTTTAT	60.23	CCCATCAGATTATGCATCAGAC	59.42	2	5.53333
Pb1L2N00983		scaffold358.0	417648	a	1	23	204	TAATTGGCCCAAAAACCAAA	60.16	CGGATATAACCGACAGGAATG	59.31	2	5.53333
Pb1L2N00984		scaffold978.0	113799	t	1	17	202	GACACGATGGGGGAACATAC	60.06	CAAACAAAAGCAAAAGCCAAA	60.26	2	5.8
Pb1L2N00985		scaffold978.0	68241	a	1	16	279	GGTGCTACGTTTTGCTGCTA	59.14	CTCTTTGCCTTTTCCCAATG	59.68	2	5.8
Pb1L2N00986		scaffold978.0	174	t	1	16	195	CTGATTTTGGCTTTGCCTTC	59.82	CCATTTGCCAAGCCTTTAGA	60.2	2	5.8
Pb1L2N00987		scaffold978.0	3722	a	1	20	204	TTATTGTGCGGTGGATGAAA	59.93	TCCGGATTTATTTTCCCTTTG	60.13	2	5.8
Pb1L2N00988		scaffold978.0	5137	a	1	29	226	TCATCAAGGAAATTGCCACA	60.05	CTTTGGGTCTGGCAAAGGTA	60.1	2	5.8
Pb1L2N00989		scaffold978.0	5929	a	1	12	200	CTGTCGATGTCATCACCTGAA	59.69	TGGTCAAAAAGTGCTGGAGA	59.42	2	5.8
Pb1L2N00990		scaffold978.0	19760	a	1	15	221	TCGCCCTACCGATACCTAGT	58.69	TGATTGGTCATGCAAAGTGG	60.52	2	5.8
Pb1L2N00991		scaffold978.0	14822	a	1	13	202	TTCATTCCAATCCATCACGA	59.86	GGTTGAATGTGGAATTCATTGAT	59.94	2	5.8
Pb1L2N00992		scaffold978.0	28936	a	1	22	205	GGCCCTGGCTTTGTAACTTT	60.48	CCTTGTCAGCTGTTGGGAAT	60.11	2	5.8
Pb1L2N00993		scaffold978.0	71276	a	1	13	222	TGGGGATTAACGGTTATGGA	60.01	ATGGGGTTTTGTGATTTTGG	59.52	2	5.8
Pb1L2N00994		scaffold978.0	83035	t	1	18	197	TTGGTGAGGCTTCAAAATCC	60.05	GGGAAACAACGACAAAAAGG	59.45	2	5.8
Pb1L2N00995		scaffold978.0	84709	t	1	12	194	TCCATAATCTGCGGTGTGAA	60.07	GATTCTTCCCAAAGGCGAAT	60.4	2	5.8
Pb1L2N00996		scaffold978.0	86182	t	1	12	214	CCAAATGAACCCTAACCCAAA	60.92	TGAGAATTTTCCCAGATGCTTT	60.08	2	5.8
Pb1L2N00997		scaffold978.0	85939	t	1	12	194	TGAGCTCGACACAAAGGCTA	59.74	TGGGTTAGGGTTCATTTGGA	60.16	2	5.8
Pb1L2N00998		scaffold978.0	90629	a	1	12	182	AGCCGAACTCTTCCATCCTT	60.21	TTCCGATTTTCCTTTCGGTA	59.52	2	5.8
Pb1L2N00999		scaffold978.0	99666	a	1	12	209	CCACAACGGTAGAGAGGAGTG	59.77	CGGTTCTTTTTGGGCCTTAT	60.31	2	5.8
Pb1L2N01000		scaffold978.0	91873	t	1	15	211	GGGTTCGAAACTTCCACATC	59.39	GCGGTATGGCCACATTACTT	59.85	2	5.8
Pb1L2N01001		scaffold978.0	94377	t	1	13	261	GGGGTTTCTTTTCTTTTTCTTTT	58.36	TCGAAATGGCAAGCAAAAAT	60.57	2	5.8
Pb1L2N01002		scaffold978.0	103988	t	1	45	181	TCCAAACATAGTGTTACGGTAGAA	57.84	TCCACCATGTTGATCTCGAA	60.05	2	5.8
Pb1L2N01003		scaffold978.0	108072	a	1	18	219	CCTAATCCCCGGCCTAGAAC	61.99	TTGACGCAATAACGATCCAA	60.07	2	5.8
Pb1L2N01004		scaffold978.0	108508	a	1	14	228	GTCGTTATTGACCGGCTGTT	60	CGGGATAATGCCTGACTCAT	59.92	2	5.8
Pb1L2N01005		scaffold978.0	127216	a	1	14	222	GGATGGGGCTTACTGTTCCT	60.33	TGTGGTGACTGCAAACCAAT	60.01	2	5.8
Pb1L2N01006		scaffold978.0	136490	t	1	13	257	CCCAATTCACCAAAAAGCTC	59.55	TTTGTTCGACGCTTCTCCTT	59.99	2	5.8
Pb1L2N01007		scaffold426.0	360970	a	1	16	185	CCTAAAGCCAAACGTTCCAG	59.74	TCCTCATGGCAAGGAGGTAT	59.51	2	9.5
Pb1L2N01008		scaffold426.0	1038	a	1	18	201	GGATGGAGGACCAATGAGAA	59.86	TCGAAAATCTCCACCGAAGT	59.67	2	9.5
Pb1L2N01009		scaffold426.0	14499	t	1	12	222	CACATGCCATTCATTTCCAA	60.32	GGAGAGAACATGCCAAGTGAG	59.86	2	9.5
Pb1L2N01010		scaffold426.0	18481	a	1	17	224	TGACTTGGGCCTTCTTTATTG	59.21	GGGTTTGGGTGAAGGTAATG	59.15	2	9.5
Pb1L2N01011		scaffold426.0	253177	t	1	18	256	AGGTCCTTTGCACGCAGATA	60.8	CATGCTAAAAGAAACCCCTCA	59.21	2	9.5
Pb1L2N01012		scaffold426.0	38249	a	1	18	208	CGGAGCTAGGATTTGGGTTA	59.18	TGAAAACTCGTCGAGGACAA	59.42	2	9.5
Pb1L2N01013		scaffold426.0	47936	a	1	16	231	TAGCCGAACTCTCCCTTCCT	60.34	AGGTGCTGATTGGTTTCTGG	60.11	2	9.5
Pb1L2N01014		scaffold426.0	48139	t	1	12	202	CCAGAAACCAATCAGCACCT	60.11	GCTTTCTCGGTCATTGGTGT	60.12	2	9.5
Pb1L2N01015		scaffold426.0	185374	a	1	17	196	CTTGGGCCTCTGCAAAATTA	60.2	CGAAGAAGAAAGTTGGTGCAG	60.04	2	9.5
Pb1L2N01016		scaffold426.0	54762	a	1	20	204	CCGGGAATTCAATGACAACT	59.79	TGAGAGAATAATCCAAGGGGTTT	60.19	2	9.5
Pb1L2N01017		scaffold426.0	185292	t	1	16	187	AGGCCTGCACAATCTCAAAT	59.7	TAATTTTGCAGAGGCCCAAG	60.2	2	9.5
Pb1L2N01018		scaffold426.0	76134	t	1	14	202	CGAATCTTTACCGTTGGTGA	58.62	GCCTTAGCGAGCATCTTCAG	60.26	2	9.5
Pb1L2N01019		scaffold426.0	90516	g	1	14	159	GCGGAGTTGAAGGAATTGAA	60.19	CGTTACCCGATTCAGCTGTT	60.13	2	9.5
Pb1L2N01020		scaffold426.0	185461	a	1	17	204	CCCGCAAATTCATTCAAATC	60.27	AAGTCATGGCGGAGAACAAG	60.26	2	9.5
Pb1L2N01021		scaffold426.0	285293	t	1	20	207	GCCCACATCATTACCACACA	60.25	GATTACCATCAAGGGGCAAA	59.76	2	9.5
Pb1L2N01022		scaffold426.0	249651	t	1	13	200	AGGGGAAAGTGGAAAAATGC	60.3	TGCATTCGACTCATTTTGAA	57.83	2	9.5
Pb1L2N01023		scaffold426.0	211575	t	1	18	239	TAAGTCCCACGGTAGGCAGA	60.65	TGCATTTTGGTTGAAAGACG	59.71	2	9.5
Pb1L2N01024		scaffold426.0	213072	a	1	29	206	GGCCCTTTACCACAATGATG	60.19	GAGCCAGTTAAGGTGACATGG	59.61	2	9.5
Pb1L2N01025		scaffold426.0	217033	a	1	13	174	AAGCAAGTTGCAGCTGTACG	59.29	TGACATTCTGCATTGCATTTT	59.17	2	9.5
Pb1L2N01026		scaffold426.0	231678	a	1	12	195	GTTTGATCCTTTTGGGCTTG	59.55	GATCCATGCTGTGGACAATG	59.92	2	9.5
Pb1L2N01027		scaffold426.0	232386	a	1	57	203	GGGAAATAACACATCTTGGTGA	58.81	GGGGCTTCACATAAACAACC	59.29	2	9.5
Pb1L2N01028		scaffold426.0	249210	a	1	54	223	GGGGAATCAAAAGGGGTAAG	59.64	GCAAGGAAGGGGATTTTGTT	60.3	2	9.5
Pb1L2N01029		scaffold426.0	261411	t	1	12	212	TGCATCTTTGTCATCCAGTTG	59.71	TGCAAATTGTCGCTAAATGAG	58.97	2	9.5
Pb1L2N01030		scaffold426.0	273183	t	1	15	195	GCATTGAGCCGAATTTTCAT	60.04	CAAATGCGCAAATAGCACAC	60.28	2	9.5
Pb1L2N01031		scaffold426.0	306968	t	1	23	199	CCCGTGGTGGGTTATCTCTA	59.81	CAGCCAAACCAGTTCATCCT	60.11	2	9.5
Pb1L2N01032		scaffold426.0	286111	t	1	37	194	AATGCTGACTTGGCTTGATG	58.88	TTTCAAATTTGGGGTCAAGG	59.77	2	9.5
Pb1L2N01033		scaffold426.0	294559	a	1	15	200	GCATGCATTTGGAATCATCA	60.44	AACCCCAAATCATCTTGTCG	59.79	2	9.5
Pb1L2N01034		scaffold426.0	298470	t	1	22	211	GGTAAATTATTTTGCATGAGTTTTT	57.1	GAAATGTGCCCTTGCATGAT	60.87	2	9.5
Pb1L2N01035		scaffold426.0	301621	a	1	18	221	AGCCATGAAAAATCACCAAA	58.07	CCTAATCGCTGGGTATGGAA	59.92	2	9.5
Pb1L2N01036		scaffold426.0	312809	a	1	18	288	AAGGCAGGCAGGGAAATAAG	60.57	TGGAAATTTTCAACAGGCAAA	60.45	2	9.5
Pb1L2N01037		scaffold426.0	326732	t	1	25	229	TGGAATTTTCTCTTCCGCTTT	60.19	GCGAGTGGATGTTGTAGGTG	59.17	2	9.5
Pb1L2N01038		scaffold426.0	360075	a	1	24	199	AATCACCTTCCTTTGCGAGA	59.81	CCTTTGATGCTCACGAGGTT	60.26	2	9.5
Pb1L2N01039		scaffold426.0	337786	t	1	12	194	GCGTCTGTTTGAGTTCCTTCC	61.18	TACCTTCCAACGCAATGATG	59.54	2	9.5
Pb1L2N01040		scaffold426.0	361204	a	1	26	200	ATCTCCTTCCTTGCTGTGGA	59.8	CCTTCAAGGTTTTGGGAAGA	59.14	2	9.5
Pb1L2N01041		scaffold614.0	73053	t	1	12	192	TCAATTTGCCTCGACACATC	59.65	GGCCACATTAGGGCAAGAAT	61.2	2	10.1
Pb1L2N01042		scaffold614.0	229	c	1	21	175	CCCCCTTCATTTTCAATGG	60.11	TTCTCTTCTCTCCATCTCTTCCA	59.58	2	10.1
Pb1L2N01043		scaffold614.0	21712	t	1	14	197	TGGTGGCTACTTCCACAATG	59.57	TTTATTTCATGCATCGCACA	58.7	2	10.1
Pb1L2N01044		scaffold614.0	37421	a	1	12	200	GAAGCATTTTTGCACGTGTTT	60.17	AACCTTCCCCGATTTTCATC	60.13	2	10.1
Pb1L2N01045		scaffold614.0	27866	t	1	12	230	AAGCCAATGGAGTGCTCATC	60.23	TGGGCTTAAAATTGTAACTCAGAA	59.25	2	10.1
Pb1L2N01046		scaffold614.0	44308	t	1	14	199	TTCAAGCAAAGTTTTAGGGTCA	58.92	TTTTCAAATTTTGGCGTTCA	59.17	2	10.1
Pb1L2N01047		scaffold614.0	44537	a	1	12	231	AATTGAACGCCAAAATTTGAA	59.46	GGAGGCGAGAGGGTTTTAAG	60.2	2	10.1
Pb1L2N01048		scaffold614.0	46271	a	1	28	221	TTCTCATTTTTCCATCTCATTTCA	59.95	ATCTATCGATCCCCGCAAAT	60.63	2	10.1
Pb1L2N01049		scaffold614.0	49311	t	1	14	263	CAAACATCCCCTCCCTTTTA	58.88	TGACTGAAATTGCTTGTGGTG	59.75	2	10.1
Pb1L2N01050		scaffold614.0	60050	t	1	19	239	TAGGTGGCAGATGATGATGG	59.48	CCGCCACCATTAACTTAAAAA	59.03	2	10.1
Pb1L2N01051		scaffold614.0	139157	t	1	12	156	GTGGAGCATCCTTCTCTTGC	59.96	AAAACCGTGAAAACGAGCAG	60.28	2	10.1
Pb1L2N01052		scaffold614.0	126211	a	1	14	221	GGATTGGAATGTGGTTGAAAG	59.28	CACAAGCTGGAGGGTTTGAT	60.11	2	10.1
Pb1L2N01053		scaffold614.0	134021	t	1	14	194	GGCCCCACCTATTTTTGTCT	60.19	ATAGCCTCCAACCTTGAGCA	59.84	2	10.1
Pb1L2N01054		scaffold614.0	183311	t	1	14	189	ACAACATCATGGTGGCTCAT	58.81	GTGAGGATGATGTCGCTTCC	60.63	2	10.1
Pb1L2N01055		scaffold614.0	190329	t	1	24	186	TTGCCACACGCAACTAATTC	59.74	GAATCAAGCGGGTTCTCCTT	60.58	2	10.1
Pb1L2N01056		scaffold614.0	193338	t	1	12	199	CTTCGAAATTGCCATTGAGC	60.72	TTTCAAACGTGAGATTGCATTT	59.63	2	10.1
Pb1L2N01057		scaffold614.0	223326	a	1	12	206	TGAACTCAATGCCAACGAAA	60.23	GCAGTCCTATGCCTGTTTGA	58.88	2	10.1
Pb1L2N01058		scaffold614.0	193420	a	1	12	204	TGTCACTCGTGTAAAGTTGAAGG	59.34	AGCTCCTCATTGAACCATGC	60.23	2	10.1
Pb1L2N01059		scaffold614.0	193526	a	1	18	238	TTGCATGGTTCAATGAGGAG	59.65	AGGCCTCGTGTTAGGTAGGG	60.51	2	10.1
Pb1L2N01060		scaffold614.0	227832	a	1	12	203	GGGCACTCAACTGTCCTTTC	59.7	TTCACCTTTGCTGCATGTTT	59.32	2	10.1
Pb1L2N01061		scaffold614.0	242280	t	1	12	178	TGGGTGTCAACGAAAGTTCC	60.93	TGATTGCATTACTTCAAATGGTG	59.88	2	10.1
Pb1L2N01062		scaffold614.0	228876	t	1	17	205	GGAAGCGAGTGAGGAAGAGA	59.68	ACTCTTGCGTTTCAGGCTCT	59.24	2	10.1
Pb1L2N01063		scaffold614.0	243411	a	1	12	223	TTCGGCACGAATAACTCATTT	59.6	GTTCATCCACGGTCATCCTT	59.79	2	10.1
Pb1L2N01064		scaffold614.0	228961	t	1	12	201	GAGCCTGAAACGCAAGAGTC	60.14	GCACACTGTTCATCACACTGC	60.38	2	10.1
Pb1L2N01065		scaffold614.0	233601	c	1	21	192	CTGCCGTGCCATATAATCCT	59.94	AAAAACATTCCCCATGATGC	59.63	2	10.1
Pb1L2N01066		scaffold614.0	237328	t	1	12	225	ATTGCAGGCCTGATGTTTCT	59.7	GCACAAAGAGCACTACGTGAA	59.14	2	10.1
Pb1L2N01067		scaffold487.0	127793	a	1	22	182	TCCAGAAACTCAGTCCCACA	59.23	TCTAAGCCGTCGTCAAAGGT	59.88	2	13
Pb1L2N01068		scaffold487.0	106877	t	1	25	201	CAGCGGCTTCCTTCTCTGTA	60.67	CAAAGTAGAGGGCTGGGAAA	59.31	2	13
Pb1L2N01069		scaffold487.0	121024	g	1	13	230	GTGACACGTGAACGTTGAAA	58.14	TTCAATTTCGTCAAAACCTCA	58.25	2	13
Pb1L2N01070		scaffold487.0	230542	t	1	16	287	TTTTTGTTTGAATTTTGTAGGTTTAG	57.31	TCCCAACAAATAATACTTCATCC	57.1	2	13
Pb1L2N01071		scaffold487.0	139503	c	1	14	193	GGCTTTGGCAACCCTAAAA	60.06	GATGCAAATTTTTGCCGTCT	60.08	2	13
Pb1L2N01072		scaffold487.0	175872	a	1	12	200	CCGTCAAAGTCGGAGATGTT	60.11	ATCAAATTTTGGCGCTGTTG	61	2	13
Pb1L2N01073		scaffold487.0	252102	a	1	12	192	CAGAGCAATTCATCCTGCAA	59.95	ATTGGTAAAGGACCGTGTGC	59.86	2	13
Pb1L2N01074		scaffold487.0	254754	t	1	12	222	AACACGGTCATGCATTCTCA	60.12	TTGATACCAATTTGCCATGC	59.38	2	13
Pb1L2N01075		scaffold487.0	292097	c	1	14	236	CATCCATTCATTTCCGTCAA	59.33	CCAGGGATTAGGAGGGATTG	60.64	2	13
Pb1L2N01076		scaffold305.0	450103	t	1	25	194	AATGGCCATATCAACGTCTTT	58.46	GCTTAGGCCCTGGTTATGCT	60.6	2	24.26
Pb1L2N01077		scaffold305.0	9523	a	1	13	178	GTAAGGGCCCAAAACAATGA	59.8	GGGTATTGGCTCACAAGGAA	59.93	2	24.26
Pb1L2N01078		scaffold305.0	25197	t	1	31	199	GGATGGGGTGGTCTCTTCTT	60.31	TCCCCTTTCCTCCAATATCC	60.09	2	24.26
Pb1L2N01079		scaffold305.0	70952	t	1	25	190	CTTCTTCCGTAAAAGCGTCA	58.17	CACTTGTGAGGAGTCTAGAATGAGA	59.11	2	24.26
Pb1L2N01080		scaffold305.0	28753	t	1	14	203	ACTGCAAACAACACCACACC	59.49	CGTGTTTGTAGGTGTTGAATAGG	58.62	2	24.26
Pb1L2N01081		scaffold305.0	35803	a	1	12	207	GTGCACTGCATCGTTTTGTC	60.32	CAGAGAATCGAACCCGAGAC	59.8	2	24.26
Pb1L2N01082		scaffold305.0	35949	a	1	21	190	GTCTCGGGTTCGATTCTCTG	59.8	TTCAGCTTTAGGTGGGTGGT	59.59	2	24.26
Pb1L2N01083		scaffold305.0	51332	c	1	12	189	GTTGGATTTTCCGGCGAGT	62.3	CCAACGATCAACCTACGTCA	59.57	2	24.26
Pb1L2N01084		scaffold305.0	74890	a	1	14	225	CAATCATCCATCTTCCAAAGC	59.52	TCAAAAGCGCACTCAACACT	59.64	2	24.26
Pb1L2N01085		scaffold305.0	75701	a	1	13	178	TGGGAAACAATTTTCAGCAA	59.13	TTCTCCCTTCATCCAACACA	59.06	2	24.26
Pb1L2N01086		scaffold305.0	85472	t	1	24	210	TGTTTTACGGCTAAACTTTGTATCA	59.22	GGGTCCAAATGAAAGATTAAAAA	58.48	2	24.26
Pb1L2N01087		scaffold305.0	139644	t	1	16	199	CGGTACAATTCGGTTTCGTT	59.86	TGGTTCTAGGTGGAATGCTTG	60.12	2	24.26
Pb1L2N01088		scaffold305.0	86949	a	1	18	191	CACAATATTTCCACCCTCGTG	60.23	TCGTGAATAAAAGCAACGTGA	59.36	2	24.26
Pb1L2N01089		scaffold305.0	88776	t	1	25	236	TTGGGATGATTCCCATATACAA	59.01	GCGGATGCTTTAGCTCACAT	60.38	2	24.26
Pb1L2N01090		scaffold305.0	126567	t	1	18	204	AGGCTCGCTATTGAGTGGAG	59.6	TCTTCCGGCTTAAGGAAAAA	58.94	2	24.26
Pb1L2N01091		scaffold305.0	126635	t	1	20	216	CTTAAGCCGGAAGGGTTTTT	59.6	GGAAAACAATGGCAAGGATG	60.31	2	24.26
Pb1L2N01092		scaffold305.0	134521	a	1	20	205	CCAAATCCCAACCACTAATTG	59.19	CCAGATCCTTCACCACAACC	60.36	2	24.26
Pb1L2N01093		scaffold305.0	180389	a	1	14	201	TTCAAAGGACATAAACATACCAAA	57.71	TACAATGCCTGGCAAATTGA	60.07	2	24.26
Pb1L2N01094		scaffold305.0	175013	t	1	12	184	GACAATCTGCCTCCCTCTCA	60.35	GGCCTGATTTTGGAATGAAA	59.88	2	24.26
Pb1L2N01095		scaffold305.0	372730	a	1	13	194	GATCCAAACCCGACCCTATT	60.02	AGGCTGGTGTCGATAGTTGG	60.13	2	24.26
Pb1L2N01096		scaffold305.0	179016	t	1	16	210	AAAGGCAGTGCTCTCCACAT	59.87	CGTGCGGTAAGTTTTCATCA	59.73	2	24.26
Pb1L2N01097		scaffold305.0	179943	a	1	13	189	GGAGCGTCTTCGACATGTTT	60.26	TCTCAAATCCAATGGCTGAA	59.2	2	24.26
Pb1L2N01098		scaffold305.0	187018	a	1	12	204	TCGGCTAACCGAACAAAATC	60.07	AAGCTTCCAAGAGGTTTCCA	58.91	2	24.26
Pb1L2N01099		scaffold305.0	196009	a	1	14	203	GCCGATAAATTCAAGGACCA	59.9	TGCGATTTAGCCTATGTGCTT	59.89	2	24.26
Pb1L2N01100		scaffold305.0	193762	a	1	15	225	GCCCATTGTGAGAGGCTTAT	59.15	CATCTTCACCCCAAAGGTGT	59.82	2	24.26
Pb1L2N01101		scaffold305.0	199419	a	1	13	235	TGGATGCTTCAAAACCTTCAA	60.6	GCCTGAAACCCTAAGCAACA	60.25	2	24.26
Pb1L2N01102		scaffold305.0	201863	t	1	14	202	GACCCCGTCAGCATTAAAAA	59.94	AGAAAAGAGCCAAGGCCAAC	60.74	2	24.26
Pb1L2N01103		scaffold305.0	215604	a	1	19	198	GTGCCACGTGGTTGCTAAAT	60.96	TGTGGGTTTGGGTTTTGTTT	60.1	2	24.26
Pb1L2N01104		scaffold305.0	227847	t	1	25	178	GCAAACCCCGAAACACATAC	60.24	AAATTGTGCATCATTTTGTTCA	58.07	2	24.26
Pb1L2N01105		scaffold305.0	229001	t	1	21	190	AGGTCGCGGTGCACTTAGTA	60.85	GATGGAAGGAGCACGAGTGT	60.27	2	24.26
Pb1L2N01106		scaffold305.0	229243	a	1	12	200	TGCACTCATCACCCTTCTTG	59.83	GCGCAAGGACTGCTTCTATC	60.12	2	24.26
Pb1L2N01107		scaffold305.0	232671	a	1	14	210	TTTGTAGCCCTTTTGGCTAGAT	59.31	TGGTCCTCATAGTAATTGGGTTTT	60.01	2	24.26
Pb1L2N01108		scaffold305.0	238638	a	1	14	200	TCGAATTATTAGCGTAACCTACCC	59.81	TTTGCAATGAGGCTACCTACAA	59.78	2	24.26
Pb1L2N01109		scaffold305.0	252711	t	1	13	188	GCGCATGATGTACGATGAAT	59.53	GGTTAAGCCCACTCCCTTTC	59.94	2	24.26
Pb1L2N01110		scaffold305.0	321902	a	1	12	206	AAAATTTTCACGGTGAGTGAGA	58.74	TTTTCAGACGTAGCCCATCA	59.27	2	24.26
Pb1L2N01111		scaffold305.0	252858	t	1	13	220	AAGGGAGTGGGCTTAACCAT	59.83	GGTTCGATTTTCACCAAAGG	59.41	2	24.26
Pb1L2N01112		scaffold305.0	316234	t	1	18	201	CATTTTTGCTGACCATCCCTA	59.95	AGGGAGCATTTTTCCTCACC	60.44	2	24.26
Pb1L2N01113		scaffold305.0	254845	t	1	16	202	GGGCTTCGTTTCAATCTTCA	60.19	AGCCTTGGGTTGTTACGTTC	59.1	2	24.26
Pb1L2N01114		scaffold305.0	261968	t	1	16	199	ATTAGGGGCTCACTGGCTCT	60.23	CTCCTCAAAGTGCCCCAATA	60.07	2	24.26
Pb1L2N01115		scaffold305.0	265041	a	1	15	201	TGCAGGCACTGCTTGTAAAC	60.06	GAATTCAAACGGGCACAAAT	59.81	2	24.26
Pb1L2N01116		scaffold305.0	282173	a	1	15	194	AGGAATTGAAATGGGTGCAA	60.31	CCAGTTTCCTACTGCCAACAG	59.78	2	24.26
Pb1L2N01117		scaffold305.0	329453	a	1	21	241	GCACATTTTACATAAAACAAATTGA	57.4	TTAATACAAAATGTTCCCCTTTTT	57.33	2	24.26
Pb1L2N01118		scaffold305.0	335280	a	1	15	194	CACGTTGTAAGGTTACGTCCA	58.62	TGGTTCCCTTTTGGTTCTCA	60.47	2	24.26
Pb1L2N01119		scaffold305.0	340317	a	1	13	190	AAAAGCATTCCGGTTTCACA	60.48	AAAGACGTCATGGGCACAAT	60.38	2	24.26
Pb1L2N01120		scaffold305.0	342159	t	1	12	230	TCCTTCCGTTAAGTCAAATGG	59.07	TTTGCATTACCCATCTTTTGG	59.82	2	24.26
Pb1L2N01121		scaffold305.0	343706	a	1	34	198	CAGGGGAATGTGAGGAAGAA	60.04	CGCTTTTAGTCGTTTTGGATG	59.77	2	24.26
Pb1L2N01122		scaffold305.0	349052	t	1	14	199	GTAGGCAATCCTCCCCAGAT	60.29	ACATGTGGCAAAGCAGAACA	60.31	2	24.26
Pb1L2N01123		scaffold305.0	352569	t	1	14	196	TGTTGCTGGTAAGCGAATTG	59.87	GTTGAGGCCGTTGAGTAAGC	59.88	2	24.26
Pb1L2N01124		scaffold305.0	361679	a	1	17	215	TGCCTACCACTAGATTTGCTGA	59.9	CATCCCAAAACTCCAAGTTGA	59.96	2	24.26
Pb1L2N01125		scaffold305.0	421998	a	1	17	235	TGTGCAATGCTTTGGTGATT	60.12	GATGGCCAAGAAAGAGGAAA	59.24	2	24.26
Pb1L2N01126		scaffold305.0	366474	t	1	26	263	GGAGAAATTACGTTCCCATCC	59.66	CTGAATAGAAAATCGGCACAA	57.91	2	24.26
Pb1L2N01127		scaffold305.0	434387	t	1	12	187	TCGGAAATTTATTTGCTGTCC	59.07	TTTTCGAATTGTCCCTCCAA	60.42	2	24.26
Pb1L2N01128		scaffold305.0	465697	t	1	21	199	AAAAGCCTATGCCAAGCAAA	59.85	TTGTTCGAACCATTGAGCAG	59.84	2	24.26
Pb1L2N01129		scaffold305.0	451391	g	1	13	196	CCCCTCACCATTTTTCACAT	59.65	ATGCATGTTCTACGGCCTTC	60.1	2	24.26
Pb1L2N01130		scaffold305.0	466550	a	1	13	202	TTTGTGCTCTGCCAAGAAAA	59.58	AGAAGTTGGTCCGTGAGAGC	59.46	2	24.26
Pb1L2N01131		scaffold305.0	498139	a	1	14	227	CTACAAAGGTTGGGGGAACG	61.62	TCACAATGCCATTAGGATGC	59.5	2	24.26
Pb1L2N01132		scaffold305.0	501207	a	1	12	215	TGACAATCGTACAGTTGGTCGT	60.47	CATCAGTTAACGGAAGTTTTGATG	59.93	2	24.26
Pb1L2N01133		scaffold305.0	502019	t	1	20	196	GTGAGGGAAGCAAGAAGCTG	60.13	CCACGTGAACAATGATTGGA	60.37	2	24.26
Pb1L2N01134		scaffold35.0	448381	a	1	17	221	CACCAAGAAGTCATGGTTTGC	60.54	ACCTTGTTTTGGGGGAAAAA	60.54	2	29.2263
Pb1L2N01135		scaffold35.0	1090	a	1	18	202	AGGGTTCGTCACACAAAAGG	60.01	CTTGGCCCGAAATAAAACCT	60.31	2	29.2263
Pb1L2N01136		scaffold35.0	8038	a	1	15	272	TGGTTGCCAGAGAAGACTGA	59.54	AATGGCTCAAGGGCACATAG	60.1	2	29.2263
Pb1L2N01137		scaffold35.0	1165	a	1	13	191	TTCATCGGACCAAGGTCTCT	59.65	TACCCGGCGAAATAAAACCT	60.66	2	29.2263
Pb1L2N01138		scaffold35.0	3090	a	1	13	136	TGTATTCTTTGTGCTCCAATCA	58.29	CGTACCGATACTTCCGTACCT	58.16	2	29.2263
Pb1L2N01139		scaffold35.0	4351	a	1	12	177	TCATTGGCTTCCATTTCACA	60.05	AGTTTTCACACACCCATCCA	58.83	2	29.2263
Pb1L2N01140		scaffold35.0	5742	a	1	15	226	AAAACTAAAAGCCAAACAAAGCA	59.4	ATTCCAATTGGCTCCCTTTT	59.78	2	29.2263
Pb1L2N01141		scaffold35.0	7941	a	1	16	233	TGGTTGCCAGAGAAGACTGA	59.54	TTTGTGGCTGGGTTGTTTTT	60.38	2	29.2263
Pb1L2N01142		scaffold35.0	20232	t	1	15	203	TTGGTATCGATAAAGAATGGGTA	57.62	GAGGAAGGGATCCGGAGAT	60.37	2	29.2263
Pb1L2N01143		scaffold35.0	35461	t	1	21	194	CGGTTACCAAAATGTCCTTCA	59.85	TGTGTCTTAGCCCATTCCTTT	58.71	2	29.2263
Pb1L2N01144		scaffold35.0	38596	t	1	15	203	TTCCTTACCAACAATTGCAAAA	59.51	ATTTGTTGCCGTGCTTGTTT	60.54	2	29.2263
Pb1L2N01145		scaffold35.0	53496	t	1	12	187	TGAAACCCACTTTATCAACCAA	59.36	GAGTGGGGAGAGAGGGAAAG	60.19	2	29.2263
Pb1L2N01146		scaffold35.0	53952	t	1	12	256	AAACGTGTGTGACAAGAGGCTA	59.84	TGGTGTTGGCTACTTGTTCG	59.76	2	29.2263
Pb1L2N01147		scaffold35.0	63426	a	1	14	187	AGAGTTTGCTTTGGGGCATC	61.51	CCCCTTGGCATTTCTTTTGT	61.2	2	29.2263
Pb1L2N01148		scaffold35.0	940766	a	1	13	234	GTACAGTGCCTCCCGACCA	62.13	TCAACCCTTTCTGTCTCACTCTT	59.42	2	29.2263
Pb1L2N01149		scaffold35.0	82407	a	1	15	280	TGGATATCGTCCCACACAAA	59.77	TTAGGGAAAATCGATCGTCAA	59.53	2	29.2263
Pb1L2N01150		scaffold35.0	64685	a	1	13	194	TCAAGCTCCAAGGAAAAACG	60.36	TTCATGGAAGCTCTTGCACA	60.54	2	29.2263
Pb1L2N01151		scaffold35.0	135430	t	1	24	209	TGGATTTGAACGAGTTGGTG	59.54	CAACAAGGGGCTTTTGATCT	59.17	2	29.2263
Pb1L2N01152		scaffold35.0	148679	a	1	16	209	TTCTCACCCCACATTAAAAACA	59.36	GCCATGACACATCTGGTGAG	60.12	2	29.2263
Pb1L2N01153		scaffold35.0	157478	t	1	14	196	CCAATTGTTCTGGTGAAGCA	59.69	CCCCCTTCTAGGAGCATTTC	60.03	2	29.2263
Pb1L2N01154		scaffold35.0	163853	g	1	12	225	GGGATTGTTAATCGCTTGGA	59.9	GCTTCCCATCCATTCATTTC	59.32	2	29.2263
Pb1L2N01155		scaffold35.0	172735	t	1	12	241	GCGATTGCATCTGTAGTGGA	59.83	CGAGGGTACGTAGGCAACTT	59.26	2	29.2263
Pb1L2N01156		scaffold35.0	178923	a	1	18	208	TGAAGAACAAAAGGGCAAACA	60.63	TAACCTAAATGGGGCGGATT	60.51	2	29.2263
Pb1L2N01157		scaffold35.0	180954	a	1	30	192	TGGATGACAAATTCGATTCC	58.34	TGCGGATTTTTATCATTTTCC	58.93	2	29.2263
Pb1L2N01158		scaffold35.0	187197	a	1	13	195	GCACCCATGTGAACGACTAA	59.57	TGATCGAGACCTCGGAGATT	59.76	2	29.2263
Pb1L2N01159		scaffold35.0	181045	a	1	23	224	GTGTGGCTTGGATTGGCTTA	61.03	CCTTAAAACTTTCAAACGTGCAT	59.6	2	29.2263
Pb1L2N01160		scaffold35.0	185178	a	1	17	219	TTTTTGGTCGAAGCTTATCAGA	59.01	ACGATCAAACTCGGAAGGAA	59.67	2	29.2263
Pb1L2N01161		scaffold35.0	193049	t	1	17	204	ACTGGGCACCACGTGTTATT	60.3	CGCAGTGGAGAGAAAGGAGA	60.67	2	29.2263
Pb1L2N01162		scaffold35.0	197237	c	1	16	200	TCCCACACACACGAACCTTA	60	GGGAGTGGGACAGTGAGAAA	60.09	2	29.2263
Pb1L2N01163		scaffold35.0	259243	a	1	14	189	TCAGGTTCGAATCTTGTGGA	59.22	TTGTGACCCAAATTGGTCCT	60.21	2	29.2263
Pb1L2N01164		scaffold35.0	231015	t	1	20	202	GCACATGCCACATAAGAATGA	59.56	TCATGGATGGGGAATTTGAT	59.95	2	29.2263
Pb1L2N01165		scaffold35.0	231237	a	1	12	190	ATGGGCAGCCTAATTTGGTA	59.43	AAGCACTTGCTTTTCTCACCA	60.04	2	29.2263
Pb1L2N01166		scaffold35.0	236490	a	1	12	209	CCCAAAACAGGGTGTTGTCT	59.86	TTGGGTTACACCGGTTTTGTA	60.13	2	29.2263
Pb1L2N01167		scaffold35.0	242470	t	1	17	212	TTTTTCACCAACACGGTCAA	59.98	GGGGGAAACAAAGAGTGTGA	59.94	2	29.2263
Pb1L2N01168		scaffold35.0	243183	t	1	13	196	TTTAGCCTCTCGGTTGGAGA	59.95	TGAACCTCCGGATTTGATTT	59.36	2	29.2263
Pb1L2N01169		scaffold35.0	256299	a	1	16	180	CTTAGCCGAACTCCCTCTCC	60.34	GGGCATTTTGATAACCCATTT	59.91	2	29.2263
Pb1L2N01170		scaffold35.0	263332	a	1	13	184	TTTTTGGTCGAAGCTTATCAGA	59.01	CAAATTTGCCCATCTTCCAT	59.76	2	29.2263
Pb1L2N01171		scaffold35.0	268934	t	1	14	194	CATTGACCAACATGTGACCAT	59.13	CCACCCATCTCCGTTAGTGT	59.84	2	29.2263
Pb1L2N01172		scaffold35.0	269240	a	1	24	220	TGGGAGGACCAAAGTCAAAA	60.47	CCCTCCACAGTCTCAAGAGC	59.99	2	29.2263
Pb1L2N01173		scaffold35.0	272501	c	1	20	228	GCATGGTTTTGCTTCATGTG	60.12	TGCTTCAGTTCCCTTTTTGC	60.37	2	29.2263
Pb1L2N01174		scaffold35.0	281850	a	1	12	235	TCAGTGTCATGTGCCAACAC	59.1	CCACCTTGACCTTTTCTCAGG	61.02	2	29.2263
Pb1L2N01175		scaffold35.0	281964	a	1	18	262	GAAGAACCAATGGTCATGGAA	59.78	CCCCAATTCATGATGTGAGAT	59.62	2	29.2263
Pb1L2N01176		scaffold35.0	288491	t	1	12	199	TGATTTCATTTTGGGGCATT	60.13	GACAGTGGATCCCCATCATT	59.59	2	29.2263
Pb1L2N01177		scaffold35.0	288842	t	1	12	231	TATGCTGGGAATCTGCGACT	60.76	ACGTGTAACAGCCCTTTGCT	59.8	2	29.2263
Pb1L2N01178		scaffold35.0	298307	t	1	14	210	TTCGGTTCCAACGTTTACAA	59.06	TTTACACGATGATGCCTTCG	59.69	2	29.2263
Pb1L2N01179		scaffold35.0	303596	a	1	14	197	GGTGAATGGGTTACGAGAGG	59.4	AGCAGCAGATTGGCCTTTT	59.97	2	29.2263
Pb1L2N01180		scaffold35.0	307931	a	1	14	198	TGGAATTCGAAGAAGATCCAA	59.63	TCAAATTCAAATCCAATGGCTA	59.43	2	29.2263
Pb1L2N01181		scaffold35.0	313649	t	1	16	200	TTAACCCGAAAAGCATAGGG	59.08	TTCAACGATCCAACTCCGTA	59.12	2	29.2263
Pb1L2N01182		scaffold35.0	315409	a	1	15	220	TTTGACAACAAAAGCTAATAGGC	57.74	TTGATAACGATTCATGTGAAAGTG	59.06	2	29.2263
Pb1L2N01183		scaffold35.0	316474	t	1	13	206	CGCCTCAATTTAGCTTCCAC	59.85	GGCGCAGTTTAGGAACAAAC	59.75	2	29.2263
Pb1L2N01184		scaffold35.0	1254829	t	1	18	281	TGAAAAGATGGGATCGGTATG	59.77	TTCGGTGAAAGTTTTCTTATAATCTG	59.21	2	29.2263
Pb1L2N01185		scaffold35.0	327956	t	1	15	210	TTCTGATGCTTGGGGATCAT	60.43	CCCCACAATTGTCAAAACG	59.8	2	29.2263
Pb1L2N01186		scaffold35.0	329019	a	1	14	192	CTGGATGCACCAAATCAATG	59.92	TCTTGAATCGACCCTCCTTG	60.19	2	29.2263
Pb1L2N01187		scaffold35.0	346031	t	1	13	203	AGAAAGGACAGGGGGTAACG	60.35	TTTGGTCCTTGTGTTTATTTCC	58.03	2	29.2263
Pb1L2N01188		scaffold35.0	334443	c	1	19	217	TTTACCCACGGACATCCCTA	60.18	GGATGGCAGAATCACCTACG	60.48	2	29.2263
Pb1L2N01189		scaffold35.0	337136	t	1	12	217	ATAGGCCGCTTTGCAATAAA	59.72	GCCCACCATTAGAGATGGTCT	60.34	2	29.2263
Pb1L2N01190		scaffold35.0	341346	t	1	25	218	TGGCATTCTCCTTTTGGATT	59.51	TAAAAACCCACGGTTTCCAA	60.19	2	29.2263
Pb1L2N01191		scaffold35.0	346741	a	1	14	204	ACCCCATTATGCAATGACAA	58.7	AGGTTGGAAAAAGGCAAAGG	60.46	2	29.2263
Pb1L2N01192		scaffold35.0	347568	a	1	16	205	AGAATGTGGGGTTGGGGTAT	60.31	TGCTGGTTTGGGCTTGTAG	59.85	2	29.2263
Pb1L2N01193		scaffold35.0	350004	t	1	15	217	CACAAACTGCGAGATGGAAA	59.84	CTCCCGGCAAGAATTATCAA	60.03	2	29.2263
Pb1L2N01194		scaffold35.0	351476	g	1	12	201	CGCCGTTGGTTTGAATAAAT	59.83	CCCCTTCACACAGACACAGA	59.71	2	29.2263
Pb1L2N01195		scaffold35.0	358060	t	1	20	267	GGGTCCTAGGCGGTTTTT	58.98	AGGCGGCTAAGTGGGTTTAT	59.99	2	29.2263
Pb1L2N01196		scaffold35.0	359851	t	1	20	150	GGATTTCTCCCATTCCCATT	59.96	TTGATGAGAGCCCGAATACA	59.23	2	29.2263
Pb1L2N01197		scaffold35.0	360744	a	1	31	204	CGACGAACCAATTTCGAGTT	60.11	GAGCTAGAGCTCGGGGTTAAG	59.65	2	29.2263
Pb1L2N01198		scaffold35.0	405321	a	1	13	179	CCACATGGAATCCAATTTCC	59.99	GCAAAAGGCGAACAAATCTT	59.34	2	29.2263
Pb1L2N01199		scaffold35.0	360833	a	1	28	197	CGCCCCTCGAGATTTAGATT	60.54	CTTCTGCATGGGAGGCTCTA	60.49	2	29.2263
Pb1L2N01200		scaffold35.0	392257	g	1	16	200	TTTTGCAGGGCTATAATCTGAA	58.89	AGGCCATCTCTAACCGAAGG	60.59	2	29.2263
Pb1L2N01201		scaffold35.0	364334	t	1	15	203	CGACTGTTGATTCTGCTACCAC	59.8	AAGTGAAATAAACGTAAATTGTTGC	57.95	2	29.2263
Pb1L2N01202		scaffold35.0	383101	a	1	13	177	TTTTCGCCAAAAGGAATTTG	60.05	TGGGCTTAAAACCGTTATGC	59.96	2	29.2263
Pb1L2N01203		scaffold35.0	364372	t	1	15	242	TTTTTGCAACAATTTACGTTTATTTC	59.76	ACCCCGGTTATAATGGCACT	60.45	2	29.2263
Pb1L2N01204		scaffold35.0	365632	a	1	22	242	CTCGGCACCTTGTTTTGTTT	60.15	CATTCGCAGGTCAAGAATCA	59.8	2	29.2263
Pb1L2N01205		scaffold35.0	367530	a	1	14	240	TCGATTAGTAACAGGCCCATTT	59.86	CAAACATTCAAACATGGGTTTT	58.76	2	29.2263
Pb1L2N01206		scaffold35.0	370673	a	1	12	204	TTTGAATCCCTTTGTTTGTGG	59.83	ACACGCTGATTGGTTGGTTT	60.42	2	29.2263
Pb1L2N01207		scaffold35.0	373878	a	1	31	200	CAAACAACCCAAAATCCAAAA	59.7	GGCTATTGCAGCCAATCTCT	59.44	2	29.2263
Pb1L2N01208		scaffold35.0	375601	a	1	16	213	TGATGATGAATCCATAACCCATA	59.03	AGCGTCGTCTGCTCTCTCTC	60.04	2	29.2263
Pb1L2N01209		scaffold35.0	384098	a	1	19	207	TGCAACTGCAAATGCTCTTA	58.23	GGGAGTTGGGACCTTTCTGT	60.35	2	29.2263
Pb1L2N01210		scaffold35.0	390954	a	1	14	210	TCATCTGCATGCACACAAAA	59.83	GCTATGGGTAGGGCACAAAA	59.96	2	29.2263
Pb1L2N01211		scaffold35.0	391964	c	1	13	218	ACATCCTTTTCACCCTTCCA	59.38	TGCCACTTGAAGATGTAGCAA	59.48	2	29.2263
Pb1L2N01212		scaffold35.0	392441	a	1	12	211	TGGCCTTAGGTCTTCCACAC	60.11	TGTGAGTTCAGTAATTGTGAGAGTT	57.19	2	29.2263
Pb1L2N01213		scaffold35.0	392670	t	1	13	276	TGAGTCAGAAAATGTGAATGTGA	58.27	GCCATGAAATGCAAGTTGG	60.06	2	29.2263
Pb1L2N01214		scaffold35.0	393453	a	1	15	213	CTGTTGCAATCGCTTTAGGC	60.9	GTCAAAGCCACTGTTCGTGA	59.88	2	29.2263
Pb1L2N01215		scaffold35.0	397213	a	1	13	224	ATCACGCGGTCAATTTTTGT	60.37	AAACGACGTCCTGGTCATTC	59.97	2	29.2263
Pb1L2N01216		scaffold35.0	397894	a	1	30	207	CCAACCAAGTCTGCCTGAA	59.81	TTTGCCTGAACATTGTCAAAA	59.19	2	29.2263
Pb1L2N01217		scaffold35.0	398690	a	1	36	261	CCACAATTGCCTCTCCAGAT	60.07	CGATGAGCCTTTTCCAGAGA	60.47	2	29.2263
Pb1L2N01218		scaffold35.0	400620	t	1	17	208	GGGGTAGGGGTTTTTGATTG	60.4	CACAGCAGCGGAGTAATTCA	60.01	2	29.2263
Pb1L2N01219		scaffold35.0	401610	a	1	27	199	TCTGTGCAGTTTTTGTGCAG	58.63	GACCGGACCTAGGTTCAAAA	59.03	2	29.2263
Pb1L2N01220		scaffold35.0	422249	a	1	13	230	GGTCTGAAGTACCGCCAATC	59.56	GCCAAAACCAAATGGGAGTA	59.8	2	29.2263
Pb1L2N01221		scaffold35.0	432482	t	1	23	204	TCATGCCGCAATTCAAACTA	60.22	CCGTGTTCAAATCCTCCTTC	59.53	2	29.2263
Pb1L2N01222		scaffold35.0	436324	a	1	21	202	CAACACCCCCACTATCCATC	60.05	AATTTTGGGTGTGTGCCTTT	59.34	2	29.2263
Pb1L2N01223		scaffold35.0	441303	t	1	35	199	GGGCTTTTTCCTTCTTTTGC	60.18	CAAACAACCCAAAATCCAAA	58.36	2	29.2263
Pb1L2N01224		scaffold35.0	447928	a	1	15	298	GGAGGGAGGGAGAGAGGTTT	60.95	TGCCTATTATTGCCTTTCAACC	60.32	2	29.2263
Pb1L2N01225		scaffold35.0	450515	t	1	16	179	TGGTTTAGCTCCATCCTTTTT	57.88	CTTCACTTTCTTGCCCCAAA	60.22	2	29.2263
Pb1L2N01226		scaffold35.0	462321	t	1	14	215	TGGTTAAGAGAGGCCGAAAT	58.79	CCGCCATTTCCCTATTCATT	61	2	29.2263
Pb1L2N01227		scaffold35.0	462875	t	1	16	207	TTGGTCTTGGGATTTCTGTTG	59.96	TGTCTCGATGCTCATTGGAA	60.35	2	29.2263
Pb1L2N01228		scaffold35.0	469584	t	1	28	180	TGAAGCTGCTGTGTTCAACC	60.03	TTCAGCATGGCCAAAGAAAT	60.58	2	29.2263
Pb1L2N01229		scaffold35.0	489990	a	1	13	199	TGAATTTGAACCACATTATTGC	57.57	GAGGTGTGGAGTTTGGGCTA	60.11	2	29.2263
Pb1L2N01230		scaffold35.0	566448	t	1	15	200	GGTGGTGGTTCTAGGTTGGTT	60.14	GTGCTGTGCCATTCAGAACT	58.88	2	29.2263
Pb1L2N01231		scaffold35.0	491759	t	1	16	196	CCAAAGTCATCCTTCTGCAA	58.85	TGTGACGATATAGGGGGTTGA	60.2	2	29.2263
Pb1L2N01232		scaffold35.0	493959	a	1	19	200	AAGAAACGCTTTTTGGGTCA	59.72	ACGTGGATCGATGGACAAAC	60.79	2	29.2263
Pb1L2N01233		scaffold35.0	518181	a	1	12	227	GAGCATTCAGCCATGAAGGT	60.23	GGCTGAGGTGGATAGATTGC	59.66	2	29.2263
Pb1L2N01234		scaffold35.0	522721	a	1	17	206	TCCATGTTGCAATAGCTTTCAT	59.61	TGGAAAGATCCCAAGGGTAA	59.36	2	29.2263
Pb1L2N01235		scaffold35.0	538394	t	1	16	180	TAGCTTTGGCTTGTCGTCCT	60.01	GGATCCCAATAAGGCAATCA	59.72	2	29.2263
Pb1L2N01236		scaffold35.0	547631	a	1	17	180	CCCCAAAACTATATGCAGCAA	59.97	CGAGAATTGGTCATTGCCTA	58.72	2	29.2263
Pb1L2N01237		scaffold35.0	548837	t	1	12	192	CAGCACACACCTCTTTTGGA	59.87	TTCCCCCTTCCCATTATTTC	59.96	2	29.2263
Pb1L2N01238		scaffold35.0	562460	t	1	15	197	GTGTGACCTTTTTGCTGCTG	59.49	TCGAGTTTGAAACCCTCACC	60.09	2	29.2263
Pb1L2N01239		scaffold35.0	563017	t	1	12	204	GCGACCTAGGAAGAAATGGA	59.27	CCGGCTAGAGTGTGAAGGAG	60.01	2	29.2263
Pb1L2N01240		scaffold35.0	567346	a	1	18	219	CGTTTGCAACTGTACCAGGA	59.76	CCAATGACCTTTGCCTCATT	59.93	2	29.2263
Pb1L2N01241		scaffold35.0	569682	a	1	17	208	GGATCCCATATTTGCCATGT	59.47	GATTTGGCCAAGCGAAAAA	61.07	2	29.2263
Pb1L2N01242		scaffold35.0	571256	a	1	19	180	CCATAGGTTTGGCCTCATGT	59.81	ACTTGCAATTTGGTGGGAGT	59.45	2	29.2263
Pb1L2N01243		scaffold35.0	572416	t	1	18	195	TCCAAACCCACATATCCTCTG	59.8	TGTGTACGTGGGTGTTTGTT	57.34	2	29.2263
Pb1L2N01244		scaffold35.0	574860	a	1	13	190	TTCAAATCCCTTTCACCGTAA	59.44	CGCTTCTAGCTAGGGTTCGAT	60.01	2	29.2263
Pb1L2N01245		scaffold35.0	583068	a	1	19	194	CCCGCTCGAGTGTAAATCAT	60.1	CCTTCTGTGGGCTGATCTTT	59.28	2	29.2263
Pb1L2N01246		scaffold35.0	590380	t	1	18	192	GTATTTCGCCGATTTCCCTA	59.03	GCTCTATTGTGGCCCCTTTT	60.45	2	29.2263
Pb1L2N01247		scaffold35.0	595063	t	1	23	217	TAGGTCGTCGTCAATGGTCA	60.11	ATGGGAGGTGAGCAAAAATG	59.93	2	29.2263
Pb1L2N01248		scaffold35.0	595398	t	1	13	197	ATGCTGGGAATAGCCTGAGA	59.8	TCATTCGATCTAACGGTCCA	59.08	2	29.2263
Pb1L2N01249		scaffold35.0	619909	a	1	12	197	AAAACCCGCTGCTGATGTAG	60.27	GGAAAGAAATTTTTGCAATCCA	60.29	2	29.2263
Pb1L2N01250		scaffold35.0	621760	g	1	14	227	AAGGGAGAGAGAGGGAAGGA	59.37	TAAATTAGTCGGGCGTTTGG	59.96	2	29.2263
Pb1L2N01251		scaffold35.0	623294	a	1	16	244	TTTTGAAAAATTCGGCCATT	59.41	ACCCTTTATTTTGTCATTATCGTT	57.27	2	29.2263
Pb1L2N01252		scaffold35.0	1306461	t	1	17	211	GAAATTTTGGGTGAATTTTGAGTT	59.66	TTTGAGGACCGTTGGTTGAT	60.35	2	29.2263
Pb1L2N01253		scaffold35.0	626596	a	1	17	214	CCTGCACTGCTCGGATTATT	60.24	GGCATTGTCCTATGGTTTGC	60.34	2	29.2263
Pb1L2N01254		scaffold35.0	634944	t	1	14	235	AACCACCTCAGGTTCCACAG	60	CCGTTGGCTCCCTAATCTAA	59.18	2	29.2263
Pb1L2N01255		scaffold35.0	639868	t	1	14	241	CCGAACGTGAAACCCATCTA	60.88	TCGTTCATCATGCGATCAAT	60.04	2	29.2263
Pb1L2N01256		scaffold35.0	660462	t	1	16	224	TGGGTTCAAAACGCTATGTG	59.58	AATCTTCCGAGTCGTGGTGT	59.58	2	29.2263
Pb1L2N01257		scaffold35.0	643934	t	1	16	179	TGCTAGGTGGCTCTCATGACT	60.03	CATCCTGCAAGAACACCAGTT	60.16	2	29.2263
Pb1L2N01258		scaffold35.0	655702	t	1	28	171	GTTCGAAACCTGATGCCTGT	60.12	CATACGTTAATTGGGGCTTTTT	59.31	2	29.2263
Pb1L2N01259		scaffold35.0	707878	t	1	12	210	GATGACGACTGAAGGGGATG	60.47	CCAAACGTGCAACAACAAGA	60.73	2	29.2263
Pb1L2N01260		scaffold35.0	656608	a	1	22	230	GCATGTGGCTCCAAATAATG	58.99	GGGAAGAACAAGTTCGGAGA	59.26	2	29.2263
Pb1L2N01261		scaffold35.0	674418	a	1	18	207	CTCAGTCCGGCAATTACCTC	59.69	TCACCCAAATGTCAACAGTGA	59.99	2	29.2263
Pb1L2N01262		scaffold35.0	680640	a	1	14	178	GAGGCAAAAGTTGTTTTCTTGC	60.28	TGAGTGACTAGGGGCTGCTT	60.01	2	29.2263
Pb1L2N01263		scaffold35.0	681753	a	1	17	184	CGTTATTTTGCTTGCCTCGT	60.26	TGAGAAGGAAAGGTCGGAAG	59.4	2	29.2263
Pb1L2N01264		scaffold35.0	684387	a	1	14	243	GCCGCAGCTCATAAGAAATC	59.95	GTACCCTCGGTTGAAGCAGA	60.26	2	29.2263
Pb1L2N01265		scaffold35.0	706093	t	1	12	215	GTCCCGGTGAAGTTGCTCTA	60.26	TGGGATTTCATTGGGACTGT	60.17	2	29.2263
Pb1L2N01266		scaffold35.0	707288	a	1	13	192	TCCGTTACATTTTACATCCACA	57.95	GTGGGGGAAGGGAAGATAAA	60.12	2	29.2263
Pb1L2N01267		scaffold35.0	709065	t	1	14	245	GGATGAGGAGGACGACAAAA	60.05	TGGATTAGTTGGGTTTGAGTTT	57.66	2	29.2263
Pb1L2N01268		scaffold35.0	707376	a	1	31	204	ACCAGAAACAAAACGCAACC	60.01	TAGATCCCGTCTTCCCAATG	59.89	2	29.2263
Pb1L2N01269		scaffold35.0	709503	a	1	15	197	ATAGGGGTCGGCATTAAACC	60.04	TCAGTTCGTTTTGATTTTGGTC	59.11	2	29.2263
Pb1L2N01270		scaffold35.0	713431	a	1	14	190	ACTCGCATTTGCCAAGAATC	60.22	GCTCTCAAATAATCTCATTTTGCAC	60.48	2	29.2263
Pb1L2N01271		scaffold35.0	717056	a	1	13	201	ACGAGCTTCAACTCCTGCAT	60.02	AGGGTGTAGAGGGGCTTGTT	59.99	2	29.2263
Pb1L2N01272		scaffold35.0	753132	t	1	19	206	CTCGTGACCAAAAACAGCAA	59.88	CGAAAATAGCAAAATTAAGGGTAAA	59.12	2	29.2263
Pb1L2N01273		scaffold35.0	717259	a	1	14	196	GCTCTGCTATCAGCCTCCAC	60.13	ATCGGTGAGGGACAAGGTTT	60.75	2	29.2263
Pb1L2N01274		scaffold35.0	725319	a	1	17	230	CCTCCCCCTTAACGTGAATA	58.9	AAGTGAATCAAGGCAAAATGC	59.22	2	29.2263
Pb1L2N01275		scaffold35.0	722790	t	1	13	202	ACGGAAGTTGCTCTCCTTCA	59.99	CATCCCCAATCTGGCATTAG	60.29	2	29.2263
Pb1L2N01276		scaffold35.0	725566	a	1	12	238	TCGTGTTACAACGTGTAGATGG	58.63	CCCGCAATTACACATTTATGG	60.08	2	29.2263
Pb1L2N01277		scaffold35.0	741622	t	1	12	201	TTCTGTTCGTTGATCTTCTTCAA	59.01	GAACCACTACAGGGGCACAT	59.85	2	29.2263
Pb1L2N01278		scaffold35.0	750447	a	1	21	177	ATTGCGAAAGCACCCAATAG	60.1	AATTGGAGTTCCCTGTGTGC	59.97	2	29.2263
Pb1L2N01279		scaffold35.0	752430	t	1	23	239	TATTGGGGCTAGAGGTGTGC	60.1	AGGGGGATCAATTACGTGTT	58.24	2	29.2263
Pb1L2N01280		scaffold35.0	804407	t	1	13	257	TCATCACATGCATCACTTGAAA	60.12	CCGAGGAGCTAACCACACTT	59.35	2	29.2263
Pb1L2N01281		scaffold35.0	762196	a	1	32	233	GGTCGGAGATCGAACTATGG	59.51	GTGAGGAACATCAACCCACA	59.37	2	29.2263
Pb1L2N01282		scaffold35.0	767686	t	1	13	190	TGTTGAACAATGGGTTGGAG	59.39	CCCCACAAAATGTTGAATGC	61.13	2	29.2263
Pb1L2N01283		scaffold35.0	768560	t	1	12	271	TGCATGGATGTCTTGTCTGAG	59.85	TCAACGAAATCTCATCATCCA	59.06	2	29.2263
Pb1L2N01284		scaffold35.0	779908	a	1	13	200	TGCGCTTATTAAGGGATCTCA	59.82	TGCCCTTCATACGTGTCCTT	60.52	2	29.2263
Pb1L2N01285		scaffold35.0	780219	a	1	13	220	GGCAAATCCAATCTCCAAAA	59.88	CGCCTGGTGGGTTAGTTAAA	59.99	2	29.2263
Pb1L2N01286		scaffold35.0	781825	a	1	20	195	GCTGGGAAGAAAAAGCAACA	60.37	AGAGCCCACGCAAATCTAAA	59.85	2	29.2263
Pb1L2N01287		scaffold35.0	798738	a	1	18	205	CATGAAATTTTGTAAATCAGCCATA	59.35	ACTCAATGGTACGGCTAGGG	59.08	2	29.2263
Pb1L2N01288		scaffold35.0	801005	a	1	13	210	GCTTTTAGCAACAGCGCTTC	60.29	TGCGTCAAAATCACTACAAACC	60.04	2	29.2263
Pb1L2N01289		scaffold35.0	812975	a	1	12	226	TGGGACTTTCCATACGCATAA	60.33	CCAAACGCGAATTTTGAAGT	60.11	2	29.2263
Pb1L2N01290		scaffold35.0	821550	t	1	12	276	GAATTCCCCCTCCCTTACTG	59.76	CAGATTGCCTTGTTGCTTCA	59.99	2	29.2263
Pb1L2N01291		scaffold35.0	1183711	a	1	14	200	TTGATGTTGCTCGAAGTGGA	60.39	AACAGCCTTCGAGACAGTGC	60.6	2	29.2263
Pb1L2N01292		scaffold35.0	822896	t	1	18	274	CCAACCCTTCTGGCCTAAAT	60.31	AATCCAACAGCTGAGATCGAA	59.83	2	29.2263
Pb1L2N01293		scaffold35.0	831413	t	1	13	191	CAATGCAGTGTCGGTTTCAT	59.57	TGCATTGCAGTGTCTGATCC	60.85	2	29.2263
Pb1L2N01294		scaffold35.0	848086	a	1	15	240	GAGAGATTTTAGGCGAATCCAA	59.7	TTAGGGATAGGCCGTCACAC	59.96	2	29.2263
Pb1L2N01295		scaffold35.0	838101	t	1	12	209	CCGCTATTCGACAACAGCTA	59.09	TGACAACCCCAACTTATGGAG	59.84	2	29.2263
Pb1L2N01296		scaffold35.0	843399	a	1	14	197	AGCTTACTCTCCCACCCTTTT	58.41	GCAAGCCACTTTCTTTCTCC	59.06	2	29.2263
Pb1L2N01297		scaffold35.0	841577	t	1	13	242	CAAGCAATATTGAAGAGCGAGA	59.63	GCCTGATTAGAATTTTGGCACT	59.63	2	29.2263
Pb1L2N01298		scaffold35.0	841961	a	1	13	207	GCATCTCGGATTCGAAACTT	59.27	TTCATGTGAATTGGGTGCTT	58.98	2	29.2263
Pb1L2N01299		scaffold35.0	851347	a	1	15	191	TGTTTGGACCATTGTTGCAC	60.41	CATTCCTCCATGGCTCAGAT	60.03	2	29.2263
Pb1L2N01300		scaffold35.0	857436	a	1	18	209	GCGTAAAAATGTGGTTTTTCGT	60.27	TTACATTAAGCCCCGTTTGG	59.83	2	29.2263
Pb1L2N01301		scaffold35.0	857585	t	1	13	219	TGACTAATCTCACGCCATGC	59.83	CCCATACGAACCACCCCTAT	60.82	2	29.2263
Pb1L2N01302		scaffold35.0	859719	t	1	18	202	GAAGGGAAAGGGAAAACCTG	59.91	CACAGCAAATCAACAACAACAA	59.67	2	29.2263
Pb1L2N01303		scaffold35.0	865145	t	1	18	234	TTCAGCTCATGCAGGTATGC	59.98	CCTCCGCAGTAACACACCTT	60.17	2	29.2263
Pb1L2N01304		scaffold35.0	872774	a	1	17	204	TGGATTTTAATAGGGGAGTCCTT	59.27	TGCACCTTCTTTTCTCTCCAG	59.6	2	29.2263
Pb1L2N01305		scaffold35.0	872221	a	1	26	203	CCAATCCGTCTCTCCCTTAAC	59.95	TTCCAAGAATTCCAATCCAAA	59.37	2	29.2263
Pb1L2N01306		scaffold35.0	895507	a	1	17	228	GCGGGAGGATATTTTTGTCA	59.9	TTATTCGCGTGGGAAAGACT	59.71	2	29.2263
Pb1L2N01307		scaffold35.0	899686	t	1	12	241	GCACTAGCTAACGCATGTGG	59.52	CATATCAAGAATGCCCTCCA	58.52	2	29.2263
Pb1L2N01308		scaffold35.0	906749	t	1	17	173	TGAGCAATGTAAATCGGTTTTATG	60.25	TGCTCGTGATTTGGCAATAA	60.22	2	29.2263
Pb1L2N01309		scaffold35.0	913196	t	1	12	213	ATGGCCCTTTACAACCAAAT	58.3	CGCCCATTTAAAATTGACCA	60.67	2	29.2263
Pb1L2N01310		scaffold35.0	915206	a	1	22	200	ATCCAACGGTCCAGATTCAA	60.32	TTTGGGCCATTAGATCTTTTT	57.76	2	29.2263
Pb1L2N01311		scaffold35.0	921109	a	1	18	183	CCGAACCAATTGGACCTAAA	59.79	CATGTGAAGCAGAGGGATGA	59.79	2	29.2263
Pb1L2N01312		scaffold35.0	921894	a	1	25	191	GGATTGGAGGAGAGACGAAA	59.21	CTCCATCCTCCCCTCTCAC	59.58	2	29.2263
Pb1L2N01313		scaffold35.0	935626	a	1	26	202	CACTCTCCCCTTCCCATTTT	60.3	AGCATTTGCCTACACACTTTG	57.97	2	29.2263
Pb1L2N01314		scaffold35.0	934838	a	1	17	196	GCGTTGGACCTTGGAATATC	59.39	CGGAAAACCTAAACTCAATCTACC	59.48	2	29.2263
Pb1L2N01315		scaffold35.0	1231754	t	1	14	176	TAAAAGACAGCCGAGCCTTT	59.11	TGCACAGAGAAAATTGGAAAAA	59.74	2	29.2263
Pb1L2N01316		scaffold35.0	963936	t	1	16	225	CATCAACCGCTTCTCTCTCA	59.11	GGTGCCTCCCGACTAAAAA	60.06	2	29.2263
Pb1L2N01317		scaffold35.0	936258	a	1	15	245	CGATGGAGTTGTGGATTGTCT	59.98	GATGGACCAAATGATGCCTAA	59.78	2	29.2263
Pb1L2N01318		scaffold35.0	941221	a	1	13	200	CCCACAGGTATTGTGGTGCT	60.83	GCTGCAGCTCTTTGTTGAGT	58.4	2	29.2263
Pb1L2N01319		scaffold35.0	942727	t	1	17	209	CATCCTTGTAGCCCATGACC	60.34	CGCTTGAGTAGACGATAACTGG	59.06	2	29.2263
Pb1L2N01320		scaffold35.0	943121	a	1	19	200	GCCTTTTGCACTCAATGGAT	60.08	AACTTGCCTTTTGCGTCTGT	59.92	2	29.2263
Pb1L2N01321		scaffold35.0	959288	a	1	27	261	TCTGCTGCCAAGCAACATAA	60.54	CAAAAGCCGGTCTGAAAGTG	60.8	2	29.2263
Pb1L2N01322		scaffold35.0	959491	t	1	25	201	TTGTGGCTGACCAAGAAGAA	59.42	TGCTTTCGGCTTCTTTGAAT	59.96	2	29.2263
Pb1L2N01323		scaffold35.0	964005	t	1	18	209	GGAGGCACCCTAGAAACTGA	59.28	TAAAACCAGCGAGAGGAGGA	59.95	2	29.2263
Pb1L2N01324		scaffold35.0	977522	a	1	23	201	TCCCTTCATTTGTTGGTCCT	59.38	CCAATGCCACTGCTGCTACT	61.39	2	29.2263
Pb1L2N01325		scaffold35.0	965334	a	1	15	218	TGAGCACTGACTACCATGCTT	58.54	TTGAAACATCAAATGTGCTGATAA	59.54	2	29.2263
Pb1L2N01326		scaffold35.0	965557	t	1	12	184	TCAGCACATTTGATGTTTCAAT	58.15	CGGCATGCAGTAATAAGTTTTG	59.68	2	29.2263
Pb1L2N01327		scaffold35.0	971077	t	1	12	218	ACGAATGGTTTTGGGAAGTG	59.83	GCAAATAAGCACCGGAAAAA	60.08	2	29.2263
Pb1L2N01328		scaffold35.0	986616	t	1	12	195	ATTGGCATGTTGCAATTCTG	59.55	GATGCTCAAAGATTGCGTGA	59.96	2	29.2263
Pb1L2N01329		scaffold35.0	991080	t	1	14	260	GAATGGATTAGATGAACATAATTTGA	57.68	CATTCCATTTTCTCATAACAATTCA	59.31	2	29.2263
Pb1L2N01330		scaffold35.0	998902	t	1	24	209	CTTTCCCCCACTTCCTTCTC	60.04	AACTCCACTCGGAAACAAATG	59.09	2	29.2263
Pb1L2N01331		scaffold35.0	1003355	a	1	20	217	TCTCGACTTTTGGTGGACAA	59.26	ATGCCCATGTTGATCTTGAA	58.93	2	29.2263
Pb1L2N01332		scaffold35.0	1003470	a	1	20	200	AAATTGGGGCAAGCACTTC	60.07	GCAGTACCAACCAGTAGAACGA	59.31	2	29.2263
Pb1L2N01333		scaffold35.0	1013437	t	1	16	277	TCAAATTCCGAACAAACAAAAA	59.49	ATTGTTGCGCCTGCTAGATT	59.87	2	29.2263
Pb1L2N01334		scaffold35.0	1018703	t	1	15	205	CCACCACTCACCAACATCAC	59.85	TGCGTAAACACGCCATAAGA	60.27	2	29.2263
Pb1L2N01335		scaffold35.0	1021001	t	1	16	232	ACAATCTCCCCCTCTCCATT	59.76	CGGCGCCATAATAATAGGAA	59.91	2	29.2263
Pb1L2N01336		scaffold35.0	1021326	a	1	14	200	CACACCCATATTTGTCCAGCTA	59.88	TGTGTAATTGCGTTGAAAGGA	59.22	2	29.2263
Pb1L2N01337		scaffold35.0	1023724	t	1	12	286	TTTGATGTGTCATGTTTTGAGTTG	59.94	CCATGGAAATTGTGATGTCATT	59.55	2	29.2263
Pb1L2N01338		scaffold35.0	1327432	t	1	14	186	ATAAATTGCACCCGCTTCAC	59.97	GCCACAACAATCCTTGCTTT	60.12	2	29.2263
Pb1L2N01339		scaffold35.0	1024352	a	1	16	198	TCTCCCCCTCTCCAAAATTC	60.38	TTGGTGCCACATTGATAGGA	59.92	2	29.2263
Pb1L2N01340		scaffold35.0	1072148	c	1	13	198	CTGCACATCCTCTCCCAGTT	60.26	TGAGAGGTCGAGAAGGATCG	60.49	2	29.2263
Pb1L2N01341		scaffold35.0	1072914	t	1	16	197	TTTGCAAAATCATTAACTCTCTCC	58.86	AAACGTCCCTAGTAGGCCAAT	59.04	2	29.2263
Pb1L2N01342		scaffold35.0	1074094	t	1	16	265	TCAAATAACATTTTTGTACATGGTAGG	59.56	TGAGAATTGCTGGCTTAATTC	57.15	2	29.2263
Pb1L2N01343		scaffold35.0	1076344	a	1	12	196	CCCCTTCTATTCCCATCTCC	59.72	TCCATGGAGAGTCCCAATTT	59.34	2	29.2263
Pb1L2N01344		scaffold35.0	1076919	g	1	12	201	AGCCTCCCTCATTCAATCAA	59.63	CATTTGGCACCCAACTTCTC	60.49	2	29.2263
Pb1L2N01345		scaffold35.0	1078557	c	1	16	183	TCTCCACTTTGTCGGAAACA	59.26	TGTGTGATGAAGGGAGAGAGAG	59.45	2	29.2263
Pb1L2N01346		scaffold35.0	1095714	t	1	12	192	CTCATGAACCATTTTGGCTACA	60	CGGTAGCGGCAACAAGTTAT	60.15	2	29.2263
Pb1L2N01347		scaffold35.0	1100415	t	1	15	186	TTTGAGGCCTTCTCAGATCAA	59.94	GCTGTGAAGCTGTTTGAGCA	60.33	2	29.2263
Pb1L2N01348		scaffold35.0	1104339	t	1	21	200	GGGGGTGCAATGCTAGAGTA	60.1	TTAAAAATTTGGCGGACTGC	60.08	2	29.2263
Pb1L2N01349		scaffold35.0	1104627	t	1	12	209	ACATGCCAAAGACATGGTGA	59.97	CCAAAATTCACCTTCCAAACA	59.83	2	29.2263
Pb1L2N01350		scaffold35.0	1209094	t	1	22	199	AGCAAACCAGCATCCATAGC	60.24	TGGATTTGTAAAAACCCTCGAT	59.72	2	29.2263
Pb1L2N01351		scaffold35.0	1110322	t	1	14	216	GGTCTTTCACACGCACAAAA	59.74	ACCAGCACTACGTGCCTCTT	59.94	2	29.2263
Pb1L2N01352		scaffold35.0	1107526	t	1	12	219	CAGCATGTGCAGAAAGGCTA	60.16	TGCTGTTATGCAGCTACCTTG	59.15	2	29.2263
Pb1L2N01353		scaffold35.0	1119656	a	1	15	199	GCCTCTTTTTGTGCCTGTTT	59.36	AAGTCGTCGAGTGCATTATGA	58.39	2	29.2263
Pb1L2N01354		scaffold35.0	1121068	c	1	13	202	TCCCTTCCTACTTCTTTTCATCT	57.62	AAGAGGGAGAGGGACGAAGA	60.33	2	29.2263
Pb1L2N01355		scaffold35.0	1191257	t	1	14	198	TCGTCGTGGCCTATTTTGAT	60.47	TCCATGAAAAAGACAGAACTGC	59.36	2	29.2263
Pb1L2N01356		scaffold35.0	1122756	t	1	13	197	TGTCACGTGTCACAACGGTA	59.62	CACGGTCTGTTCGATCTCAA	59.83	2	29.2263
Pb1L2N01357		scaffold35.0	1123017	a	1	19	211	ACCGTTGCAAATCAGAAGGT	59.6	TGACGTAACCCAGACACAGC	59.75	2	29.2263
Pb1L2N01358		scaffold35.0	1278258	t	1	15	205	ATGAATTCACGCTCCTCCAA	60.6	TGGTACACCTGCGCTAGTCA	60.47	2	29.2263
Pb1L2N01359		scaffold35.0	1125825	a	1	15	239	ACGAAGAAAAACCCCCTAGC	59.59	TGAAGGAAACTTCCACATCAA	58.19	2	29.2263
Pb1L2N01360		scaffold35.0	1296356	t	1	18	195	CTTGGAACCAAGGCGATTT	60.06	AGCATCCTGGAATTTAAGTTGA	57.89	2	29.2263
Pb1L2N01361		scaffold35.0	1126695	a	1	18	188	ATATGTCCGTCGAGCAAAGG	60.1	GCAAGATTTTGGGGTCAAGA	60.05	2	29.2263
Pb1L2N01362		scaffold35.0	1126783	a	1	22	200	CCTCAAGGTATTGCGAGCTT	59.48	TTGCAGAGCACGTTTTTGTT	59.51	2	29.2263
Pb1L2N01363		scaffold35.0	1127586	t	1	18	204	GCATCAAATGCCAAATGCTA	59.67	CACCTTGTTGCAAGTCCAAA	59.73	2	29.2263
Pb1L2N01364		scaffold35.0	1128862	t	1	14	182	TTATCGCAAATGGTTCCTGA	59.11	TCAGCTCATTCGTTGGTTCA	60.39	2	29.2263
Pb1L2N01365		scaffold35.0	1313709	t	1	14	194	AATGCCTTGGTGTTTGGACT	59.45	TCTTTGATCTGGTGAACATCTTTT	59.18	2	29.2263
Pb1L2N01366		scaffold35.0	1128922	a	1	18	185	GTGAACCAACGAATGAGCTG	59.29	GGTCTCCTGAACTCACCCTTC	60.1	2	29.2263
Pb1L2N01367		scaffold35.0	1328330	t	1	12	201	CGGTTCCAGTCCTCATCAAA	61.03	AGAGCTTGTGGTCGGAGAAG	59.6	2	29.2263
Pb1L2N01368		scaffold35.0	1129133	t	1	13	192	GGGTGAGTTCAGGAGACCAA	60.09	TCATATGGTGCCACATGGAT	59.61	2	29.2263
Pb1L2N01369		scaffold35.0	1218447	t	1	13	205	CCACAAGCCACTCTAGCAAA	59.07	CCCAGAACCTTATGCACTCC	59.55	2	29.2263
Pb1L2N01370		scaffold35.0	1130461	t	1	16	203	CCCAAAAAGCCTCATGCTAA	60.2	CGAGGGTTTCCGCTTTAATA	59.21	2	29.2263
Pb1L2N01371		scaffold35.0	1291060	t	1	17	220	AAAATCGGGGTGGCTCTAAG	60.44	TCGGAATTTAAGTTGATACACAAGA	59.14	2	29.2263
Pb1L2N01372		scaffold35.0	1130818	a	1	54	265	TGGCTTGTCACCAGTTGTCT	59.31	TGGGATGTGTATCTTGTGGAA	58.84	2	29.2263
Pb1L2N01373		scaffold35.0	1146597	t	1	15	211	TGTGCATAACTCCGTTCAGC	59.87	TTCAAGATGCAGCGTAAGGA	59.57	2	29.2263
Pb1L2N01374		scaffold35.0	1161666	t	1	20	205	TGATTCAGATTCGCAGTCCA	60.35	GCACCACAGCATTCTGAAAA	59.85	2	29.2263
Pb1L2N01375		scaffold35.0	1162103	t	1	15	199	TCATCCAAGTGAGGATTGAAAA	59.55	TACTGCGCATTTGGTAGCAC	59.9	2	29.2263
Pb1L2N01376		scaffold35.0	1166530	t	1	37	256	GCATTCGGATCCCAAAGTAA	59.9	CCGAATGTTTTTGTCCTTGG	60.34	2	29.2263
Pb1L2N01377		scaffold35.0	1166951	a	1	12	197	TTGCTTTCTCTGTGCTGCAT	59.75	CTTCGAAAATCCGTGAAAGG	59.68	2	29.2263
Pb1L2N01378		scaffold35.0	1189463	t	1	22	189	TGTTGCAAAGGACGAAATCA	60.23	GCACGTATGCAAGAGTTCCA	59.87	2	29.2263
Pb1L2N01379		scaffold35.0	1194036	t	1	12	196	CAACAATGGAGGGTCAAAGG	60.35	GCAACCCACAAAATGTTGAA	59.42	2	29.2263
Pb1L2N01380		scaffold35.0	1211263	a	1	12	217	TTTTTAGAACCCGATCATAAGCA	59.98	TGATCACATGTGCTAGGCTTTT	59.78	2	29.2263
Pb1L2N01381		scaffold35.0	1228672	t	1	26	184	TCCTAAAACCGTTTCCTTTTGA	59.98	TTCTTGCATACTGCCTTCCA	59.42	2	29.2263
Pb1L2N01382		scaffold35.0	1241740	t	1	12	239	CGATCGATCAAATTGCCTTT	60.04	TCGAAAATCAACCGACAAGA	59.25	2	29.2263
Pb1L2N01383		scaffold35.0	1242982	t	1	24	202	CCCAACTACCACGAAATGCT	59.99	CTGTGACAGAATGGACCCTCT	59.16	2	29.2263
Pb1L2N01384		scaffold35.0	1252493	a	1	15	182	AAAATTTACGCCGAAACCAC	58.99	TGCGGATGTTTTTGTTGTTG	60.53	2	29.2263
Pb1L2N01385		scaffold35.0	1252595	a	1	17	200	ATAAAATTTGCGCCGAAACC	61.13	CAACAAAGAGGGGGTGATGT	59.82	2	29.2263
Pb1L2N01386		scaffold35.0	1280587	a	1	15	149	CTCACCCTCACCAGAAGATG	58.22	TTGCGTTAAAATAATAAAAGGAAGG	59.12	2	29.2263
Pb1L2N01387		scaffold35.0	1273376	a	1	18	205	AAAGATGCACAATCAGCCAAC	60.13	GGAATGCTCAAGAGGTGCTC	59.96	2	29.2263
Pb1L2N01388		scaffold35.0	1280379	a	1	19	205	CGCTTCACCCTGATGAGAAT	60.22	TTCCCTTTGATGTGAGTGTTTC	59.08	2	29.2263
Pb1L2N01389		scaffold35.0	1282627	a	1	12	199	TTTTTCAAGCAGTCGAAGCA	59.73	TGAAAAATGTCACCGCTTTG	59.71	2	29.2263
Pb1L2N01390		scaffold35.0	1299382	t	1	21	207	AAAGCAGGCAATATCGTGGT	59.6	TCCGAACAGAAAATGAGATTGA	59.69	2	29.2263
Pb1L2N01391		scaffold35.0	1315278	a	1	31	228	TGAGGGGAGAAGGGACAGTA	59.65	TCCAGTCATCTAAAAGGGCATAA	59.98	2	29.2263
Pb1L2N01392		scaffold35.0	1325255	t	1	12	200	CCTCGTCCTCCTTTCCTTCT	59.81	ACCACCTTGTGTTCCGAGTA	58.06	2	29.2263
Pb1L2N01393		scaffold35.0	1327801	t	1	12	240	TTCCCCTACACAGTGCCTTT	59.59	TGTCAAAAACGAATTTGAACTACA	58.76	2	29.2263
Pb1L2N01394		scaffold35.0	1328038	a	1	12	220	AATTTGGGTGCCAATAAAAGG	60.06	TGCGATGATTTGATGAGGAC	59.61	2	29.2263
Pb1L2N01395		scaffold230.0	74513	t	1	16	212	GTGTGGGTTGCAAAGGAGAT	59.97	ACTAGGCGCCACGTGTCTAT	59.79	2	30.9286
Pb1L2N01396		scaffold230.0	1140	a	1	13	179	ACGGTATTGTGCAAGCGTTA	59.25	AAGTTTCCGCAGTGACGAAT	59.74	2	30.9286
Pb1L2N01397		scaffold230.0	25384	a	1	13	206	GGTGTGGGGAAATAAATCAGG	60.42	TTGTCGCACAACGTCTGAAT	60.31	2	30.9286
Pb1L2N01398		scaffold230.0	23871	a	1	15	212	ACTTTTGCGGATGATGGAAG	60.07	GGGTTGACAATGATGGGCTA	60.72	2	30.9286
Pb1L2N01399		scaffold230.0	49145	a	1	22	199	TCATGCTTCAAAAGGTCGAG	59	TTGATAGGGTGGGGATTTCA	60.13	2	30.9286
Pb1L2N01400		scaffold230.0	52911	t	1	20	203	GGTTGCAGAGGAGAGAATGG	59.8	GCCCATATGAACAATGACTGG	60.21	2	30.9286
Pb1L2N01401		scaffold230.0	76070	a	1	17	202	TACCCCCGTCCTTGTAATTG	59.68	TCATCCCACACGGCTAATCT	60.48	2	30.9286
Pb1L2N01402		scaffold230.0	57303	t	1	13	212	TTCAAAAAGTTTCACACCCAAA	59.51	CCCATTTTAATGGAACCAAA	57.35	2	30.9286
Pb1L2N01403		scaffold230.0	73898	a	1	15	190	TTACTAGGCGCCACATGTCA	60.28	GTACCATTGGTGCGAGGTG	59.98	2	30.9286
Pb1L2N01404		scaffold230.0	71597	a	1	13	234	TCATCAATCGCCAGATCAAA	60.16	TGAACCACCCACTTCACAAA	59.98	2	30.9286
Pb1L2N01405		scaffold230.0	76182	a	1	21	208	CAAGAAATCAACGGCAAACA	59.71	TTGGGAAACTTCTTCTTCTTCG	59.87	2	30.9286
Pb1L2N01406		scaffold230.0	77333	a	1	16	217	TTAGCTCATTCTCGCATCCT	57.67	TTTTTCATTCCTCCCGTTTG	59.91	2	30.9286
Pb1L2N01407		scaffold230.0	79334	a	1	12	233	TAAAGGTTGGAGCTGCCATT	59.71	TCACACATTAATAAAAGTTCGGCTA	59.19	2	30.9286
Pb1L2N01408		scaffold230.0	85113	a	1	26	200	GAACTCCTACAGAAATGACACCAA	59.56	CATCGTTGTGTTACCGTTGC	60.03	2	30.9286
Pb1L2N01409		scaffold230.0	89426	t	1	15	199	AGGCGAGAACCTAGGTGGAT	60.1	TCTCTCCCACTCCCACATTC	60.05	2	30.9286
Pb1L2N01410		scaffold230.0	159449	a	1	16	195	ACAATGAACCGATTTTGATGA	57.93	ACGCAGGTGTACCCACGTC	62.04	2	30.9286
Pb1L2N01411		scaffold230.0	90976	t	1	12	202	GAATGTGGGAGTGGGAGAGA	60.05	CCCGTCGAAAGTGATGAAAT	59.93	2	30.9286
Pb1L2N01412		scaffold230.0	97076	t	1	12	208	AGGGTGCTTCGTAATTGAGTT	57.88	AAATTTCGTTGCTTGGATCG	60.07	2	30.9286
Pb1L2N01413		scaffold230.0	110346	a	1	29	289	GGCATGAAACATTCACTTTTG	58.13	CGCGATTCAAGGGTTAAAAA	60.07	2	30.9286
Pb1L2N01414		scaffold230.0	111819	a	1	12	215	GCCCAGTCAAGTGCATTCTT	60.26	CAATTGTTGTCGTCACTCTTCA	58.83	2	30.9286
Pb1L2N01415		scaffold230.0	122033	t	1	13	199	CCTCCTATTTGAACGGTTATGG	59.73	CGACCTTGAGGAGAGAGTCG	60.13	2	30.9286
Pb1L2N01416		scaffold230.0	126628	a	1	14	177	GGCAGGCTGATCAAGAGTTT	59.43	CCAAAAATGAAGTGCGACTG	59.32	2	30.9286
Pb1L2N01417		scaffold230.0	133613	t	1	12	199	TCGTTGCGAAATTGAAGAGA	59.54	TCAATTTGGCTTTCGGTGAT	60.45	2	30.9286
Pb1L2N01418		scaffold230.0	138635	a	1	12	203	TAAGAATTACCCCGCAAAGG	59.08	CCGAAAGGCTTTATAACACACC	59.9	2	30.9286
Pb1L2N01419		scaffold230.0	144930	t	1	17	199	TCGATTGAAGCTGGACTCTG	59.11	TGTTGGATAAAGAAGCGGAAG	59.35	2	30.9286
Pb1L2N01420		scaffold230.0	160903	a	1	19	196	TTGGTGTAGGTGCTCAAACG	59.76	GAAAGAGCTAAACCTGCGTTG	59.17	2	30.9286
Pb1L2N01421		scaffold230.0	166506	a	1	25	199	GAAGAGGCTCCAAAGAGTCG	59.16	TTCCGGAAGAAATCGAAGAA	59.76	2	30.9286
Pb1L2N01422		scaffold230.0	189801	a	1	15	209	ACATCGGGATTGACGAAAAA	60.31	TGTTCATTCCAACTAAAACCCTAA	59	2	30.9286
Pb1L2N01423		scaffold230.0	167826	t	1	12	202	CACGAACATGTGAAACGTGA	59.14	TGGCATCTTACAAGCCATTG	59.69	2	30.9286
Pb1L2N01424		scaffold230.0	244307	t	1	12	237	CCTGTCATTCTCATTGCCTTC	59.69	TCACGTGGAATCACACACAA	59.54	2	30.9286
Pb1L2N01425		scaffold230.0	174113	t	1	12	233	GTGACCATGTCCCTCTCTCG	60.68	ATTGCCCCCAAGTTTCTTTT	59.81	2	30.9286
Pb1L2N01426		scaffold230.0	184763	a	1	18	236	ACCGAGCAATGACCAAAGTT	59.6	CACCCAACCCTCCAGACTTA	59.96	2	30.9286
Pb1L2N01427		scaffold230.0	177007	t	1	13	200	AGGCCCTTTTGTTGACACC	59.96	CTCCCTCACCCCCTTAGTGT	60.36	2	30.9286
Pb1L2N01428		scaffold230.0	189292	a	1	16	169	TGTTAGGATTACATGTAGGTGAGC	57.43	CTGTTCACTTTAACGAAAAACCA	58.4	2	30.9286
Pb1L2N01429		scaffold230.0	190486	a	1	14	266	TTTGCCAATTACCACCCTTC	59.8	TGGAGGTTCCAAATTCCAAG	59.9	2	30.9286
Pb1L2N01430		scaffold230.0	204724	t	1	12	209	CGTGGATTAAGCCATGTGAG	59.15	TGAAAGCATACAGTAAACGCAAG	59.5	2	30.9286
Pb1L2N01431		scaffold230.0	207108	t	1	17	208	CCATAAAGCAAATGCCAATG	59.03	AAGGAACGAGTTGGCATCAC	60.12	2	30.9286
Pb1L2N01432		scaffold230.0	212328	a	1	12	213	TCAGGGTCATTTTGTTCTGAAA	59.59	AAATTAAAAGCCCGTTCTTGG	59.51	2	30.9286
Pb1L2N01433		scaffold230.0	573150	a	1	21	220	CCGATCAAAGCCAGGTAAAG	59.7	CACGGGTTTGGAGAATTGAT	59.79	2	30.9286
Pb1L2N01434		scaffold230.0	213623	a	1	13	212	TTTTAGTCTCGGACCGCAAG	60.38	TTTCGGTTCAATTCGGTTTC	59.92	2	30.9286
Pb1L2N01435		scaffold230.0	214166	a	1	33	246	CAGCCGCTGCTTGTGAATA	61.11	CAAAATCGGTTCGGTTCTTT	59.06	2	30.9286
Pb1L2N01436		scaffold230.0	242232	t	1	17	205	TGAGGCTTCAATCCGAACTT	59.81	TCTGCATTTCTCAGTTTCTCCA	59.99	2	30.9286
Pb1L2N01437		scaffold230.0	215562	t	1	14	144	GGCAGTTGATCAGTTTCTTTCC	60.12	AACCGAAAGTGAGAAGCCAAT	60.12	2	30.9286
Pb1L2N01438		scaffold230.0	216176	t	1	13	215	GTGGGGAGGGGAATAACTTG	60.55	CCCCCACCCCTTAATGTAAA	60.76	2	30.9286
Pb1L2N01439		scaffold230.0	220772	a	1	15	193	GGCCAGAATCAAAAGCGTAA	60.21	AATGGCAGCTCCATATTTCG	60.06	2	30.9286
Pb1L2N01440		scaffold230.0	231519	a	1	43	219	AGTTCTTTTTGCCCTCGTGA	59.85	ATGTCCGGGGTGAAGTGTAG	59.84	2	30.9286
Pb1L2N01441		scaffold230.0	242621	a	1	13	209	TGCTCAGCACTCTTCTTACATTTT	59.62	TGCATGCCCTTCTGTCATTA	60.22	2	30.9286
Pb1L2N01442		scaffold230.0	233375	t	1	14	279	CGGATGACATGGTGTGTTTG	60.85	GAGCAATCCGTATGCTTTCA	58.87	2	30.9286
Pb1L2N01443		scaffold230.0	241242	t	1	24	192	TTCTCACTTAAAGCTGTGGTCTTG	59.98	TTGCATAAACTTGGCTCACA	57.92	2	30.9286
Pb1L2N01444		scaffold230.0	239876	t	1	17	193	TGGGCATTGAAAATATGTGTG	59.29	TTCGATTCTCGTCAAAAGTGAA	59.86	2	30.9286
Pb1L2N01445		scaffold230.0	251132	a	1	16	203	CTGGGTGGAAGAATCGAAAA	60.04	TGCTGGCATAATGATTTGGA	60.03	2	30.9286
Pb1L2N01446		scaffold230.0	274719	a	1	17	198	TTTGATTTTTCGACACAGTTGA	58.32	AGCCCTTGGTTGAAGTGAAA	59.71	2	30.9286
Pb1L2N01447		scaffold230.0	277911	t	1	12	206	AAGGTAATTTACGATGGGCAAA	59.75	GAGCAAAAGAGAGTGGGTCAA	59.46	2	30.9286
Pb1L2N01448		scaffold230.0	279853	t	1	19	205	CTTTAGCCCCTTTCGCTTTT	59.86	CAATTCCAATTCTGCGTTGA	59.66	2	30.9286
Pb1L2N01449		scaffold230.0	290808	t	1	12	213	TGTGCTTTGGTTTCCTCTGTT	59.77	TGTTTTGGAGTTCCAACCATT	59.32	2	30.9286
Pb1L2N01450		scaffold230.0	293377	t	1	15	221	AAGGTCACCAAAGCTTTCCA	59.71	GGGGATTCCATAGTGCTCAA	59.89	2	30.9286
Pb1L2N01451		scaffold230.0	294562	a	1	13	263	CGGGGGTTTTGATAGTTTCC	60.53	TTTTGCACCGACAACTCAAC	59.74	2	30.9286
Pb1L2N01452		scaffold230.0	302775	t	1	24	192	CAGTATGAGGGGCTGTGACC	60.53	TGGGATTGTAAGGTTGATTCAC	58.81	2	30.9286
Pb1L2N01453		scaffold230.0	321255	a	1	12	186	TTGTGAGGAATGGTGAAGGA	59.06	CCAAATGAGCCAGCTAGTCG	60.92	2	30.9286
Pb1L2N01454		scaffold230.0	305367	g	1	13	199	TTCTATATCGAAGAGAGAGGAGGA	57.85	TGACTTGTAGGGTGGGCACT	60.57	2	30.9286
Pb1L2N01455		scaffold230.0	305718	a	1	19	200	GCCCTCCCTACAAGTCATCA	60.07	CATGGTCCATCGTCACAAAA	60.37	2	30.9286
Pb1L2N01456		scaffold230.0	317286	t	1	17	217	CTTTGCTTTTTCCCCTTTCC	60.05	TGGGCGGAGAACACATTTAT	60.33	2	30.9286
Pb1L2N01457		scaffold230.0	444831	a	1	15	234	TTTTACTTGGTTGGAAAAATTCG	59.44	GTGGCCGAAAAATTGTGTTT	59.85	2	30.9286
Pb1L2N01458		scaffold230.0	318185	t	1	12	207	TTGGCTATATGCCAGAATGG	58.6	TTCCACCTGAACATTGCTTTC	60.1	2	30.9286
Pb1L2N01459		scaffold230.0	318633	t	1	21	194	TTTATTTGCATGCCTGTGGA	60.07	AAGCTCATGCAAAACCCACT	59.74	2	30.9286
Pb1L2N01460		scaffold230.0	332354	c	1	13	183	TATGGCGGACCAAGATAAGG	59.92	CATTAAGAGAGGAGAAGAGAGAGAGG	59.72	2	30.9286
Pb1L2N01461		scaffold230.0	454003	a	1	17	200	GCAACCAAATGAGTAACAGACC	58.63	TTGGGAAGGCATTTAGGAGA	59.64	2	30.9286
Pb1L2N01462		scaffold230.0	334101	a	1	13	207	AGCTTGCTCTCTTCCCCTTT	59.6	CAGTTGGACTCACACGACAA	58.23	2	30.9286
Pb1L2N01463		scaffold230.0	343682	a	1	15	202	TGTGCTTGGTCTGTTTCAGG	59.87	CTTTTCAATGCACTCCGTCA	59.84	2	30.9286
Pb1L2N01464		scaffold230.0	346847	t	1	16	217	TCCATGGAATTTTGTGGAGTT	59.28	CCGTTGGGATGTTCTGAGTC	60.51	2	30.9286
Pb1L2N01465		scaffold230.0	476035	t	1	15	227	CAAGGAATGAGGCACACAGA	59.83	GGCGAGAATCAAATCGAAGA	60.3	2	30.9286
Pb1L2N01466		scaffold230.0	354161	a	1	13	202	TTACAAATGCCCCTGATCGT	60.33	TTCAGGAATTTGAGAGAATTGATG	59.61	2	30.9286
Pb1L2N01467		scaffold230.0	357753	a	1	15	160	TGATGAATGGCAAATGTGAGA	60.06	GTGGCTGGAGGTGAGGTAGA	60.26	2	30.9286
Pb1L2N01468		scaffold230.0	358153	a	1	23	196	CCGATAGCTTCAACCCAAAA	60.07	GAGCTCGACTCTTGCGATTC	60.25	2	30.9286
Pb1L2N01469		scaffold230.0	382681	a	1	21	210	GACCTGCATTGCACAACAAC	60.17	CTCTGCCATTTTGTGGCTTT	60.25	2	30.9286
Pb1L2N01470		scaffold230.0	393287	t	1	12	193	ACCCATTTTTGGGTCTCTCC	60.17	GGGAAAGGGACCAATGAGAT	60.13	2	30.9286
Pb1L2N01471		scaffold230.0	393809	t	1	12	203	ACGGGATTTCACAACCTCAG	59.97	ATCAGTTTCGCCCCAACTTT	60.86	2	30.9286
Pb1L2N01472		scaffold230.0	476269	a	1	13	196	GATTTGATTCTCGCCAAAGG	59.65	GTAGGTTCTGGAGCGGGATT	60.46	2	30.9286
Pb1L2N01473		scaffold230.0	394947	a	1	15	235	TCCAATTTTCATTTGGTTTGAA	59.32	TTAACCCAATTCAAGGGCATA	59.31	2	30.9286
Pb1L2N01474		scaffold230.0	403518	t	1	17	194	CCTATGCAACTAAAACCCCAGA	60.36	CATATCCCAGAGGCGAGGTA	60.05	2	30.9286
Pb1L2N01475		scaffold230.0	427786	g	1	12	200	CCCCCAACAAGAAGACATGA	60.89	TGTTGACCATCACATCCAAAG	59.4	2	30.9286
Pb1L2N01476		scaffold230.0	492873	t	1	22	201	CCAAAAGCGCCATTGTAAA	59.69	GCCCAAACACCACTACACAA	59.47	2	30.9286
Pb1L2N01477		scaffold230.0	444273	a	1	33	181	TCACAGATCATCCTTGCAAAA	59.26	TGGTTTCTTTGTAAGACCGTATTC	58.68	2	30.9286
Pb1L2N01478		scaffold230.0	447603	t	1	21	234	TGGATGTCACACCCCTACAA	59.81	CCGCTTTTTACACGTTTTTG	58.4	2	30.9286
Pb1L2N01479		scaffold230.0	532814	a	1	15	182	TTGGTTTCCCGAAATTGGTA	60.16	TCAGGGAACGAGCTGAATTT	59.81	2	30.9286
Pb1L2N01480		scaffold230.0	455779	t	1	24	254	GGGACCTAGTCCTAGGGGTCT	59.84	TAGGCGGTCCTAGGTGGTTA	59.59	2	30.9286
Pb1L2N01481		scaffold230.0	468886	a	1	16	212	GGTGGGAACTGAATTGTTTTG	59.32	CGTCGCATGCATGATTTTAT	59.55	2	30.9286
Pb1L2N01482		scaffold230.0	483570	a	1	39	199	TGCCGATGTTGGATAATCTTC	59.92	CGTGACTTGTTTCGCGAGT	60.04	2	30.9286
Pb1L2N01483		scaffold230.0	484531	a	1	12	201	GAGTTGTTGCTAAGTGGACCAA	59.29	CCGACTCAACTGACCAAATTC	59.58	2	30.9286
Pb1L2N01484		scaffold230.0	545674	a	1	13	232	TCAATTCTCTTTTCTCGAACGAC	59.88	GGTGGGACCTCTTGTGGATA	59.78	2	30.9286
Pb1L2N01485		scaffold230.0	490986	a	1	14	227	TGTGGCCAATCAAAGCATAA	60.07	TTGATACGTGCACGGGAGTA	60.13	2	30.9286
Pb1L2N01486		scaffold230.0	498192	a	1	14	200	TCTCCCACCAAGAAAATTCG	60.04	TCGCATTGTGACAAGTCTCC	59.84	2	30.9286
Pb1L2N01487		scaffold230.0	537137	t	1	13	211	GGGTCATCTCTAACCCAAAGC	59.95	TCAAAATGTTCATAAAATAAAACAAGC	59.06	2	30.9286
Pb1L2N01488		scaffold230.0	528306	t	1	12	200	GCAGCTTGCAACTGTGTTTC	59.65	CGGCTGTACCAAGTGCTTTT	60.31	2	30.9286
Pb1L2N01489		scaffold230.0	551810	a	1	35	198	GGGCTTCTGCATAATCGAAA	60.17	ATGCGCCATATTTCACTTCC	59.93	2	30.9286
Pb1L2N01490		scaffold230.0	572896	a	1	14	196	ATTGTTGTAGTGGCGGTCCT	59.48	AGCGCATCTGATCACTTCCT	59.98	2	30.9286
Pb1L2N01491		scaffold230.0	573214	a	1	23	209	GTCGGAAAATAAACCCGTGA	59.8	TGTGCTGACAATTAGCGAAGA	59.62	2	30.9286
Pb1L2N01492		scaffold39.0	204719	t	1	18	185	TTTTTGAGCTGTTCTATTACGAAAAAT	59.99	GCCTATGAGGCGAGGATAGA	59.39	2	33.9
Pb1L2N01493		scaffold39.0	11660	a	1	25	200	TGCAAGCTCAGCATACACCT	59.62	CAGTGGTGCATTTTTGCTCA	60.84	2	33.9
Pb1L2N01494		scaffold39.0	208350	t	1	16	210	AACCTTGTGAGGTCGTTGCT	59.77	GCCCAAGAGTTTGAATTTCG	59.69	2	33.9
Pb1L2N01495		scaffold39.0	77475	a	1	12	214	GCATTTTTGCTCATCACCAT	58.58	GTGCATTTTTGCTCAACACC	59.18	2	33.9
Pb1L2N01496		scaffold39.0	102890	a	1	20	209	GCTTTCTCAAAGCCCGTTTA	59.47	GCGTTGCTTTGGATTTAGGA	60.21	2	33.9
Pb1L2N01497		scaffold39.0	135482	t	1	13	198	CGGGAAAGAATGGTCGTTT	59.92	CTGGGGAAGGCTTTTCTAGG	60.19	2	33.9
Pb1L2N01498		scaffold39.0	180187	a	1	15	212	GGTTAAGGGAACCGGCTACT	59.48	TTGCTGGTGAAGGGGATAAG	60.07	2	33.9
Pb1L2N01499		scaffold39.0	164721	g	1	12	229	TCTGCCGTTTTCAGTCTTGA	59.57	GGCTGGCCCTAACCCTATAA	60.29	2	33.9
Pb1L2N01500		scaffold39.0	177918	t	1	14	217	AAACACCACGGCAATTCACT	60.42	CATCGCTTTGGTCCTGAAGT	60.26	2	33.9
Pb1L2N01501		scaffold39.0	177578	t	1	13	208	GGGCCCTTCTGTTGGTCTAT	60.33	AAATTTTAGGGACGGCTTTGA	59.96	2	33.9
Pb1L2N01502		scaffold39.0	178917	a	1	12	208	AAGCAGCCTACCCTGCATTA	59.87	TTTCTTCGTTTTCAGCATTTCA	59.87	2	33.9
Pb1L2N01503		scaffold39.0	195884	t	1	16	187	CCAAAGCTCATTTATGTGTGTAGC	60.08	TGGGGACATAAAGCAAACCT	59.43	2	33.9
Pb1L2N01504		scaffold39.0	198280	a	1	16	208	TCACCATACACCGCATCATC	60.36	TTTCCACCCGAAAAACAGAG	60.08	2	33.9
Pb1L2N01505		scaffold39.0	200766	t	1	23	189	CAGTTTTGGATAAGCCGATGA	60.08	AAAAACTTTTAAACCCTGTAGAAGC	57.82	2	33.9
Pb1L2N01506		scaffold39.0	200841	t	1	26	206	CCATCTGACCCGTTGATTCT	59.93	ACAAAATTATAGCTTAAAACTCATGCT	57.53	2	33.9
Pb1L2N01507		scaffold39.0	212484	t	1	19	197	CTCTTCTCCCCCTTTCACCT	59.67	ACCTCCAATTTGCCTCCACT	60.88	2	33.9
Pb1L2N01508		scaffold39.0	225588	t	1	25	242	GGCAAGAGACAGGACCACTC	59.84	GGAAACTGCAACCCAGAAAA	60.09	2	33.9
Pb1L2N01509		scaffold39.0	275976	t	1	23	190	GATTTTCCTGGCATGCAGTT	60.08	TGCACTACACTGCCACTTCG	61.08	2	33.9
Pb1L2N01510		scaffold39.0	225625	t	1	24	274	CCCTTTCCCCTCTCCTTCTT	60.91	CTGGAGGAGGAGGAAGAACC	60.19	2	33.9
Pb1L2N01511		scaffold39.0	230372	a	1	14	186	TAGAGCTTAAGGGCCAGCTC	58.84	AAGCGTTTTGGGAGCTATGA	59.85	2	33.9
Pb1L2N01512		scaffold39.0	230497	a	1	17	213	CCCAATGGCAGAGTATCTGAA	60.08	GATGGCTGGGTAAGTTTTGC	59.57	2	33.9
Pb1L2N01513		scaffold39.0	472300	a	1	26	212	TCTTTCAAAACGCAATGTTTG	58.85	GGGCAGTAGAGGATTCCAGA	59.24	2	33.9
Pb1L2N01514		scaffold39.0	242745	t	1	16	215	AAGCAGCTCCTTCACCAAAA	59.99	AGGGTTTTTGCATGTGGTCT	59.45	2	33.9
Pb1L2N01515		scaffold39.0	253217	t	1	21	180	CGTTGCACACTGCCTACCTA	59.93	TGAACGGTTCCAATCATAAGC	59.95	2	33.9
Pb1L2N01516		scaffold39.0	363730	a	1	12	198	ACAAAGCCCAAGAGTCCAAC	59.19	TCACTTCGCAGATTGTTTCG	59.99	2	33.9
Pb1L2N01517		scaffold39.0	256811	a	1	16	226	GCTTGTTTCACCTTCCCAAA	60.09	GGGGGATTCAAAGGTATTTTC	58.68	2	33.9
Pb1L2N01518		scaffold39.0	276092	a	1	14	215	TTGGCGAAGTAGTGCTGAAA	59.61	TCACGGGGATAATTTTGTCA	58.82	2	33.9
Pb1L2N01519		scaffold39.0	370494	t	1	15	200	GAATAATACCGGAAGTTTTTCGTT	58.95	ACCTAGTTCTCATGCCATCG	57.77	2	33.9
Pb1L2N01520		scaffold39.0	276611	a	1	12	211	CGTTAAGTGATGATGTGGCAAA	60.92	AATTAATGGGGGAAGGGATG	59.85	2	33.9
Pb1L2N01521		scaffold39.0	295811	a	1	16	230	TCATTTTGCAGCCTTTCTGTT	59.88	ATGCAAGCCTCCGTAATTTG	60.1	2	33.9
Pb1L2N01522		scaffold39.0	309037	t	1	17	222	TTCGCAGGTTTAGCCTCTTC	59.59	CTTTGCTTGCTTTGTGTGGA	60.03	2	33.9
Pb1L2N01523		scaffold39.0	313708	t	1	15	173	GACCCCTTTTTGCCATGTAA	59.8	CCAACGTTAAGTGAGCCATT	57.76	2	33.9
Pb1L2N01524		scaffold39.0	429824	t	1	12	194	GGTTTTAACGGTGGTGCATT	59.73	GCTCACCGTACACCTCATCTT	59.23	2	33.9
Pb1L2N01525		scaffold39.0	325275	a	1	23	227	CCGGTCCTTCAAAGCACTAC	59.73	TGCTTCCTTGGATCCTTCAT	59.63	2	33.9
Pb1L2N01526		scaffold39.0	328084	a	1	14	200	CAGCAATGGCATGACAAAAT	59.55	GATTGCGTCTACTGGGAGGA	60.22	2	33.9
Pb1L2N01527		scaffold39.0	330344	t	1	17	226	ATGTTGTGTTTGGACGTGGA	59.85	TTGGGACCACAAATTCTGAAG	59.96	2	33.9
Pb1L2N01528		scaffold39.0	331268	a	1	14	201	TTTCGTTTGGCATCCTTTTC	60.05	GCGGACAATATCGTGCTATG	59.17	2	33.9
Pb1L2N01529		scaffold39.0	443735	t	1	14	184	TGCATGTATTGGGGTCTCTTT	59.44	TCAAAGTTGGGCATGAGTTC	58.7	2	33.9
Pb1L2N01530		scaffold39.0	335803	a	1	26	268	TCGAGCAAACGATGATTCTG	59.95	AGATTAATTAGTGAAACGTTTGGTC	57.11	2	33.9
Pb1L2N01531		scaffold39.0	470636	t	1	13	202	GTTGGGCTACATCCACGAAG	60.52	ATATTGACCGGCAAACGAAA	60.32	2	33.9
Pb1L2N01532		scaffold39.0	335883	a	1	18	271	AAATGATAAAGTTCAAAGCCAAAAA	59.51	TTGCATCGGACTATCTCGAA	59.38	2	33.9
Pb1L2N01533		scaffold39.0	337693	a	1	15	191	ATTTGCCACTCTCAGCACCT	59.87	AGTGTCTCTTGGCCTTTGGA	59.84	2	33.9
Pb1L2N01534		scaffold39.0	353673	t	1	12	243	TCGAAACACGTGTATTTATTATCG	58.22	TGCTTGTTCGAATTTTGTGG	59.71	2	33.9
Pb1L2N01535		scaffold39.0	360144	a	1	20	211	TCCTTTTTGCCTTTTCGTTTT	60.1	TCCAGTTAAAATGGCCCAAA	60.29	2	33.9
Pb1L2N01536		scaffold39.0	366912	a	1	14	211	TATGGTTTTTGGGTGGACCT	59.15	CCTGGTAACAGAACCAGCAA	58.77	2	33.9
Pb1L2N01537		scaffold39.0	419144	t	1	40	241	GCTTGGAAAGGGTAAGGAAAA	59.6	CGTTTGGGGGTAAAGATTGA	59.79	2	33.9
Pb1L2N01538		scaffold39.0	478192	a	1	18	218	TGGGTTCGTCAGTGGCTAAT	60.52	CCTATGTCCTCCACGCTTCT	59.31	2	33.9
Pb1L2N01539		scaffold39.0	438168	a	1	14	201	TCCAACACCGCTTTAGAACA	59.32	TTGCCTTGCCTTTTCTCATT	59.82	2	33.9
Pb1L2N01540		scaffold39.0	464278	t	1	13	271	CATACCGATCCCTGCTTTTC	59.53	GGGGTGTGTCATTTGGACTT	59.68	2	33.9
Pb1L2N01541		scaffold39.0	472174	t	1	14	219	GAACAACGCGATCTTCACAA	59.85	TGCGTTTTGAAAGAAGAAAATG	59.4	2	33.9
Pb1L2N01542		scaffold39.0	481534	t	1	15	290	GCACTCAAAACGTTCTATTGCTT	59.85	AAGGGCGAAGTAAAACCACA	59.61	2	33.9
Pb1L2N01543		scaffold39.0	479918	g	1	15	246	CTGAATCATCCGGTCACGTA	59.52	CAGCAAAACCAAGTGATTAACG	59.69	2	33.9
Pb1L2N01544		scaffold39.0	496057	t	1	20	214	GCATCTCACGAGTCACGAAG	59.58	TCAGACAAGAGAAAAATTGATGAT	57.07	2	33.9
Pb1L2N01545		scaffold39.0	504041	a	1	25	244	TTTGACCGCAGGATCTTTTT	59.69	TCGCGTGATATTAAATGTTCAG	57.88	2	33.9
Pb1L2N01546		scaffold39.0	506002	t	1	16	189	ATGGCGGATCGATAATTGAG	59.88	CACCTCTCCTCGCAATCACT	60.41	2	33.9
Pb1L2N01547		scaffold39.0	518962	t	1	14	224	AGCGTGAACAAGAGGGAGAA	59.99	AGGCCTAAATTGGGCTGATT	59.93	2	33.9
Pb1L2N01548		scaffold39.0	542679	a	1	17	219	GATAGCCAGCCAAGACGAAG	59.98	AAGCACTACATGAACAAATGCAG	59.35	2	33.9
Pb1L2N01549		scaffold39.0	548796	t	1	14	206	ACAGATCTGAGAGCGGGATG	60.37	TGCAATTTTTCCAGGAAGTTG	60.1	2	33.9
Pb1L2N01550		scaffold39.0	550118	c	1	16	198	TTTGTTGCGGAATGAAGTTG	59.71	GCCTCTGTCCCAGTAGCAAG	60.01	2	33.9
Pb1L2N01551		scaffold39.0	1045295	t	1	23	206	TGGAAGTAACTTGGCTGTGG	58.77	TTTCCTTAAAATTCCCAAAACA	57.74	2	33.9
Pb1L2N01552		scaffold39.0	552235	a	1	17	190	GTTGTCGAGCCATTGACAGA	59.84	AGTGGACCGACAACTCTGCT	59.91	2	33.9
Pb1L2N01553		scaffold39.0	556341	a	1	12	191	AGCGGGGAACCAAAATCTAT	59.8	ATGGCCTTCTCCACATGTCA	61.5	2	33.9
Pb1L2N01554		scaffold39.0	562856	t	1	26	212	TTTATTGGTCTTCGGGTGGA	60.3	ACTGCCATTGCCTTTTGTTC	60.12	2	33.9
Pb1L2N01555		scaffold39.0	563781	a	1	13	220	CCCCCATATTAGAGCAAAACC	59.69	GGTGGTGCTGTGCTGTTCT	59.89	2	33.9
Pb1L2N01556		scaffold39.0	565328	t	1	19	213	CCATGTTGGTCTAGCTGCAA	59.86	TGGCACATGCTCCTATCTTG	59.82	2	33.9
Pb1L2N01557		scaffold39.0	565850	t	1	21	218	GGCCGATGATGTAATTTTGG	60.15	GTTGCTCTCATTGGTGGTGA	59.68	2	33.9
Pb1L2N01558		scaffold39.0	569674	t	1	14	195	TGCCTCGCCTTAAAGTTGAC	60.39	AAAAGCAAAAGCGACCTGTG	60.42	2	33.9
Pb1L2N01559		scaffold39.0	583977	a	1	15	217	TGATTTGGAAAGTGGAAACAAA	59.47	GTCGCATGGCATTTTTAGGT	59.97	2	33.9
Pb1L2N01560		scaffold39.0	588619	a	1	12	257	GCCCAATTCTGCGAATAGAA	60.17	GGCACATAACAGTTGCCTTG	59.2	2	33.9
Pb1L2N01561		scaffold39.0	589721	t	1	15	197	TTTTCGGGTGGATATGGTTG	60.56	TCTGTCAGCACCAACAAAACA	60.33	2	33.9
Pb1L2N01562		scaffold39.0	590000	a	1	12	225	TGACTTGTGGCAATGAACTGA	60.29	TGAGGCCAATTTCATTAGTCG	60.08	2	33.9
Pb1L2N01563		scaffold39.0	594981	a	1	14	190	GTTGGGTCTTGCTTTGTTGG	60.53	CGAGATCAAGCAGGAAAGATT	58.54	2	33.9
Pb1L2N01564		scaffold39.0	595084	a	1	14	249	AAATCTTTCCTGCTTGATCTCG	59.86	CACCATCACCGTCAATGTTC	59.81	2	33.9
Pb1L2N01565		scaffold39.0	601568	a	1	20	223	GAAATCATTGCGAAAACGAA	58.75	TGGGTTTTGGCTTTTCTGAC	60.09	2	33.9
Pb1L2N01566		scaffold39.0	604175	a	1	13	232	GGGAGTAAAACACGAAGAGGAA	59.63	TCCTTCTCATCCCTCACGAT	59.61	2	33.9
Pb1L2N01567		scaffold39.0	606545	a	1	52	238	CCGCTCGACTGCAATTTATAG	59.88	TGAAATGTTCAATCAAGTGGAAA	59.48	2	33.9
Pb1L2N01568		scaffold39.0	606672	a	1	57	200	TTGATTGAACATTTCACATTACG	57.64	AGCGCAGTTGCATTGATTTA	59.47	2	33.9
Pb1L2N01569		scaffold39.0	611126	a	1	13	175	GGGAGGGAAGATAGGTGTGTG	60.75	GAACAGCGAGACAAGGAAGG	59.99	2	33.9
Pb1L2N01570		scaffold39.0	612226	a	1	13	244	CCTTATCACCACAAGGACCA	58.41	CCCCACCCATTATCTTATGC	59.12	2	33.9
Pb1L2N01571		scaffold39.0	618173	t	1	12	205	CACCACAATCTCAAACCAACC	60.26	TCCCTAGAGGAGGAATGCAA	59.77	2	33.9
Pb1L2N01572		scaffold39.0	618665	a	1	16	225	TGTGCCATCCAACACACTTT	60.01	CAGTCCTCGACTGGCAAATAG	59.88	2	33.9
Pb1L2N01573		scaffold39.0	665365	a	1	22	250	TTGGTTCGAGAATCGAGCTT	59.96	TGTCAATTTTCACGCCAACA	61.09	2	33.9
Pb1L2N01574		scaffold39.0	626728	a	1	13	210	AGTGAACAACATTGGCATCG	59.57	TCTAGAGCCGGTATCGCTTG	60.5	2	33.9
Pb1L2N01575		scaffold39.0	633272	a	1	14	195	TCGAAAAATGCAAAAAGTTGAA	59.75	ATAGTTCGGCACCAAATTGC	59.97	2	33.9
Pb1L2N01576		scaffold39.0	639524	t	1	13	181	CTCGTGCTGAAGAAGGGTGT	60.44	GGCGTGTCACTCATCACATT	59.56	2	33.9
Pb1L2N01577		scaffold39.0	653779	t	1	12	190	AACCGTTGAAAAGTTTTGTCTCA	60.06	GCTTCGAGATCGCATACTCC	59.95	2	33.9
Pb1L2N01578		scaffold39.0	648360	t	1	14	205	TCCTCCAAGGATGCAAAATC	60.01	CGGATTTCATGGACTCACCT	59.93	2	33.9
Pb1L2N01579		scaffold39.0	667014	a	1	12	205	GCGTTCTGGTGTATCCGTTT	60	GACATCCAACGTATGGCCTAA	59.84	2	33.9
Pb1L2N01580		scaffold39.0	667032	a	1	14	200	TGGCCAAGATTAATCCAACG	60.83	CACAACTTTGGGCATCCAAT	60.76	2	33.9
Pb1L2N01581		scaffold39.0	675912	t	1	12	212	AAGTTGTGTTGGCCTTGTCC	60.01	AATGCCTTCCACATTCTTGC	60.08	2	33.9
Pb1L2N01582		scaffold39.0	678058	t	1	13	210	AAGGCCAGGATTAATACAACGA	59.86	CGACCAAATTGCCTTCTCAG	60.77	2	33.9
Pb1L2N01583		scaffold39.0	680170	t	1	17	270	ACCTTGCGCCATTTTATGAG	60.1	TTGAAGACAGAGACCCAATACAA	58.75	2	33.9
Pb1L2N01584		scaffold39.0	681062	a	1	13	190	CTTGAAAATTTATTTTAATGGGTTTC	57.83	TGAAAACGCGTCTTAAAGCA	59.62	2	33.9
Pb1L2N01585		scaffold39.0	703457	a	1	15	232	AGGTGGTCATGGAAAAAGCA	60.49	CCCCTCTCCCTCTGATATGC	60.95	2	33.9
Pb1L2N01586		scaffold39.0	1168434	t	1	12	196	CTAGCCGTCGATGGTTTAGC	59.87	CTATGGCAATCTCTGCTTTGC	60	2	33.9
Pb1L2N01587		scaffold39.0	704993	a	1	22	178	CAAGGCTCAAGGAGGCTACC	61.28	GCCGTGTATGATTCCTTGGT	59.82	2	33.9
Pb1L2N01588		scaffold39.0	707875	t	1	19	201	TTGGGAAACCGAAAAAGATG	59.91	AATTCCTGCGAATGCTGACT	59.84	2	33.9
Pb1L2N01589		scaffold39.0	709331	t	1	13	204	TGTGACAGCCACTTTCTTCAG	59.07	CGGCATCTCAGCATTACCTA	58.9	2	33.9
Pb1L2N01590		scaffold39.0	714987	t	1	15	195	TTCCCCTTTTGCTTCATTTG	60.05	ACTATCGCCCTTGTCCTTCC	60.46	2	33.9
Pb1L2N01591		scaffold39.0	715600	t	1	15	200	TTGTTTCCGCTGTTGGATTT	60.48	CCTGACAACTTTGTCGGTCA	59.72	2	33.9
Pb1L2N01592		scaffold39.0	1204020	a	1	18	226	CATCTCGTACCACAGAAACCAA	60.03	TCCCCATCCCTTTTCTTCTT	59.88	2	33.9
Pb1L2N01593		scaffold39.0	717867	a	1	16	230	GGTTTGATCCTCGTCCACTT	58.99	ATGGGTTCGTCAAAGACAGG	59.97	2	33.9
Pb1L2N01594		scaffold39.0	723983	t	1	13	198	GGTCACTTGTGGTCACTTGC	59.16	GAACGGTCCACGGTTACG	59.96	2	33.9
Pb1L2N01595		scaffold39.0	725305	a	1	13	188	CGAAAAGCCTCTGTGACCTC	59.99	GCTATGGTTTCTGTGGGTTGA	59.99	2	33.9
Pb1L2N01596		scaffold39.0	740784	a	1	28	205	TCCACTGGTAAATGACGGATT	59.3	GGCAGAGACGTGTTGGAAAT	60.12	2	33.9
Pb1L2N01597		scaffold39.0	741460	a	1	12	200	TCGAACACTTGGTGATGAGC	59.84	AACCCTACGGAAGCTGGAAA	60.98	2	33.9
Pb1L2N01598		scaffold39.0	1178155	a	1	14	191	CCACTCAAGGGGTGTCAAAT	59.82	CCCCTAAGTCTCCGAGCAAG	61.26	2	33.9
Pb1L2N01599		scaffold39.0	742870	c	1	17	196	GAATGCTGTTGCTGTCTTCG	59.6	TGAGCTTGTGCATTTCTTGG	59.99	2	33.9
Pb1L2N01600		scaffold39.0	750529	a	1	12	214	GAGCTACCTACGCCCTCACTT	59.92	ACATAAATTCCAAAATTGCAAAA	57.72	2	33.9
Pb1L2N01601		scaffold39.0	770452	t	1	17	300	CGGAACTTGATTCGGATCTC	59.63	GGAATGTACCTATCCGATTTGAA	59.24	2	33.9
Pb1L2N01602		scaffold39.0	771139	a	1	15	175	CGTGGTTTCCCACCAGTTAT	59.71	AGCAAGGTTGGAGCAGAAAA	59.99	2	33.9
Pb1L2N01603		scaffold39.0	778866	t	1	19	239	TCGCCTCGTAACTAGCACCT	60.04	GCTCATTGGCCCATATTTTG	60.29	2	33.9
Pb1L2N01604		scaffold39.0	779919	a	1	29	205	AAGTGAAGCTTGCAGCCAAT	60.02	GGCCTTGGAAGATGGACTC	59.6	2	33.9
Pb1L2N01605		scaffold39.0	1232357	a	1	16	203	TATTTGCTTTCCAGGCTTGC	60.34	ATTCCCCCGTTAGGATTGTC	60.02	2	33.9
Pb1L2N01606		scaffold39.0	790060	t	1	23	204	TCCCTTCTCGATAAACATTGG	59.03	GGGTGCTTCAGTGCTTCCTA	60.4	2	33.9
Pb1L2N01607		scaffold39.0	797850	a	1	15	207	TGTCGACACACAATTTTTCG	58.16	TTTGACAGGGACAATCACAAA	59.01	2	33.9
Pb1L2N01608		scaffold39.0	810217	t	1	16	182	TCCTAAGCTCATCCCCCTCT	60.17	TTTACAATCACCGGATGTCG	59.4	2	33.9
Pb1L2N01609		scaffold39.0	812867	a	1	17	213	GACAGGCAACATGGGTTTTC	60.36	AGCCATTGAAGCCATCCATA	60.44	2	33.9
Pb1L2N01610		scaffold39.0	813583	t	1	12	195	ACTGAATGGGTCCCACAAAA	60.21	TTGTCATTTTCTTTTTCGTTTCAA	60.02	2	33.9
Pb1L2N01611		scaffold39.0	813961	a	1	15	291	GGAAACTCGCCCTTTTTGAT	60.43	CCCCCTCATCATTGTCTTTA	57.46	2	33.9
Pb1L2N01612		scaffold39.0	826545	t	1	15	169	GAGAAGCGCTCTGTGGAAAT	59.58	TTGTCATTTCTGAGTCGCGTA	59.48	2	33.9
Pb1L2N01613		scaffold39.0	1259183	a	1	14	187	GAACAGTACCATGAGCTTTTCG	58.91	GCTTTCTTGCTCACCAATCC	59.82	2	33.9
Pb1L2N01614		scaffold39.0	830621	t	1	12	228	CGCACAGGCACCACTAACTA	59.93	TCCCACTAAGTAGGGTCAGCA	59.74	2	33.9
Pb1L2N01615		scaffold39.0	830707	t	1	13	197	TGGGAAAAGGCTTTGTTGTT	59.59	ACCAATTGATCTGGGGTTTG	59.65	2	33.9
Pb1L2N01616		scaffold39.0	841860	t	1	76	200	CACCCTTCTTCTGCTTGCTC	60.13	AAACTCACGTGCTGTCATGG	59.75	2	33.9
Pb1L2N01617		scaffold39.0	842374	t	1	14	205	TTTTGGGAGTAACAGGGTCTT	57.71	TGGGCATAGTTATTTCTCCGTAA	59.88	2	33.9
Pb1L2N01618		scaffold39.0	843457	t	1	19	215	GCCCACACACACTAAAAGAGC	59.79	ACAGGTGATTTTAACATTCCTCA	57.67	2	33.9
Pb1L2N01619		scaffold39.0	862466	t	1	12	202	ATTTTCATCATCCGCCATTG	60.67	CGGAAGAAAGGAAAAGTAGGC	59.38	2	33.9
Pb1L2N01620		scaffold39.0	847668	t	1	14	159	GCTGCATGTAAATTGGGTTG	59.04	GCAAAACGATCACCAAACAA	59.57	2	33.9
Pb1L2N01621		scaffold39.0	865274	a	1	15	215	TGCACACGATATGCACATGA	60.73	CACAAAAGCGAAATGACGAA	59.85	2	33.9
Pb1L2N01622		scaffold39.0	875994	t	1	12	211	CGCACAAGTATATACCAAAAAGGA	59.49	GTTTAGCGCATTGACCATCC	60.48	2	33.9
Pb1L2N01623		scaffold39.0	1274751	a	1	22	246	TCGTACTCTCTCATCTCCCCTTA	59.38	TTCCTACTGGGAAACGCACT	59.73	2	33.9
Pb1L2N01624		scaffold39.0	1088354	a	1	30	194	TGCATGCATACCATCGCTAC	60.66	GGATCAGAGGGCTGGAATAA	59.08	2	33.9
Pb1L2N01625		scaffold39.0	885949	t	1	16	232	CGAAGTCTTTCGCTTTTTCG	60.12	GCGTCGTTTGTGATGTTGTC	60.17	2	33.9
Pb1L2N01626		scaffold39.0	897765	a	1	17	205	TGACCTTCGGCCATACTAGG	60.09	TTCACATGGGTGATCGAAAA	59.9	2	33.9
Pb1L2N01627		scaffold39.0	910944	t	1	23	249	GGTAACCGGTTCATGGAAAA	59.66	CAAACCACGGTGAGTTAGCC	60.55	2	33.9
Pb1L2N01628		scaffold39.0	909827	t	1	32	194	TTGGTCCTTGTTTCACCTCAC	60	GTGTCAAATGGTGCGAAAGA	59.7	2	33.9
Pb1L2N01629		scaffold39.0	934917	a	1	13	249	TCGATTTCAGCCTCAAGGAC	60.34	TCCCTTCCTGACGAACATTT	59.53	2	33.9
Pb1L2N01630		scaffold39.0	941550	a	1	13	197	CCCCTTTGGATACATGAGGA	59.74	CTTCTCGAAGTTGCAGAGCA	59.47	2	33.9
Pb1L2N01631		scaffold39.0	943655	t	1	13	203	CAGTGCCTAGGCCGTTTTT	60.26	TGTGAATTTGGTGAGTCAAAGAA	59.64	2	33.9
Pb1L2N01632		scaffold39.0	1019307	t	1	19	223	CGCGTATGAACAAAGATCAGC	60.79	GCTCGGCTTTGTGTAGGAAG	60.01	2	33.9
Pb1L2N01633		scaffold39.0	944519	a	1	24	195	CCGGTTCCTGGTTTTCACTA	59.96	TTCCCCATTTCTGATTGGTC	59.73	2	33.9
Pb1L2N01634		scaffold39.0	949115	a	1	18	205	AGTTCAATTCGACGGAAACG	60.11	GAAAGTTTGGAGTGTAGAATGAGAAA	59.3	2	33.9
Pb1L2N01635		scaffold39.0	954260	t	1	21	205	GGGTTGACGACAAAAGTGCT	60.16	CCCCATCTCTGGTGATATGC	60.3	2	33.9
Pb1L2N01636		scaffold39.0	956000	t	1	12	255	AGCAGATGCTTGGAGTAGGG	59.45	TGGAACCACCAATTCTTTTTG	59.83	2	33.9
Pb1L2N01637		scaffold39.0	996168	t	1	23	272	AAGCACTTGCGTTCTAGTTGTG	59.62	GGACGGTCAGCTATTGTCGT	60.14	2	33.9
Pb1L2N01638		scaffold39.0	963505	t	1	12	148	GACATCTTTGGTGATCCCTACC	59.7	GACCCAGTCAATGGCATAAAA	59.81	2	33.9
Pb1L2N01639		scaffold39.0	963528	t	1	12	218	AAAGTTGTAAATAGTGGGGGTTTTT	59.54	GGATTCATACAGCCGACTCC	59.51	2	33.9
Pb1L2N01640		scaffold39.0	977034	t	1	14	219	TGATAGGATTGCACGCTTCA	60.37	AAGGGCTACTCATGTGGTAGGA	60.02	2	33.9
Pb1L2N01641		scaffold39.0	978508	a	1	13	173	GGAGGGAATGTTCCTCTTCCT	60.8	CGTAAATTCTCGTGCCAACA	59.73	2	33.9
Pb1L2N01642		scaffold39.0	983207	a	1	16	222	AAAGCAGCTGAATCCACAAAA	59.88	TCGCATGTGGATAATAATGTGA	58.91	2	33.9
Pb1L2N01643		scaffold39.0	992699	t	1	12	130	TGTCACACGTGTCTTGACCA	59.74	TTTTCAAATGGCCACATCAG	59.52	2	33.9
Pb1L2N01644		scaffold39.0	1027133	t	1	29	192	AGAAACGCGCAATCAATCAT	60.62	AAAAAGGGAAAAGCTTCAAAAA	58.53	2	33.9
Pb1L2N01645		scaffold39.0	1007336	a	1	69	279	TTGATTACTTGGGCAACAAGG	59.98	CATGGATGAGTGGATGGAGA	59.42	2	33.9
Pb1L2N01646		scaffold39.0	1017079	a	1	17	200	GCGAATCCAACTAAATCATGG	59.42	AGGGGTCCTGCACAGCTTAC	61.61	2	33.9
Pb1L2N01647		scaffold39.0	1020994	a	1	13	224	TGAGAAATATGGGGCAGAAA	58.16	TGTGGGAGTGGGAAGTTTTT	59.42	2	33.9
Pb1L2N01648		scaffold39.0	1025566	t	1	12	225	ACGAAATTCCGTGAATCGAC	59.94	GGAGAAAATGCTTAAAGGTGGA	59.61	2	33.9
Pb1L2N01649		scaffold39.0	1026375	a	1	14	282	GGCGCAATCCATGTCTTATC	60.44	CCCTTGCATTATTCTTTTTGG	58.62	2	33.9
Pb1L2N01650		scaffold39.0	1026693	t	1	12	299	TTTTGAAAAATATGCGGGGTA	59.33	GACAGCAAGGTCTTGGTTTGA	60.28	2	33.9
Pb1L2N01651		scaffold39.0	1034123	a	1	18	209	CGTTGTGGGGAAATAAAAGG	59.31	CAAAGGCGAATTTGAACCAC	60.48	2	33.9
Pb1L2N01652		scaffold39.0	1027227	t	1	22	190	GCGTTAGGATTTCATCTCGTG	59.72	TTGAAACCGCTTACATACCTGTT	59.95	2	33.9
Pb1L2N01653		scaffold39.0	1041336	t	1	20	184	CGGAGAGGTCACTACCAAAAA	59.22	GTAGATGTAGCGCCCCGTTT	61.38	2	33.9
Pb1L2N01654		scaffold39.0	1041445	t	1	14	195	AACGGGGCGCTACATCTAC	60.11	TGTGTTCAATTCCCTCTCTCC	59.13	2	33.9
Pb1L2N01655		scaffold39.0	1042576	a	1	15	202	TCCCTGTACCGGAATGGTAG	59.81	TCCCTTTTTCCTTTCCTTTTC	58.72	2	33.9
Pb1L2N01656		scaffold39.0	1043763	t	1	12	230	AATTCAGCTGAGGGTTTCAA	57.39	TTTAACCCCCATTCAGAAGC	59.02	2	33.9
Pb1L2N01657		scaffold39.0	1044126	t	1	26	204	GGAGTATCGGGTGTCCTTTG	59.4	TCTAGCTCCGGCCACAAATA	60.73	2	33.9
Pb1L2N01658		scaffold39.0	1076491	a	1	13	192	AGCCAATTCGTTTCAACAGC	60.26	ATGATGCTGCTTCTGGGTTC	60.23	2	33.9
Pb1L2N01659		scaffold39.0	1048926	a	1	13	244	ATTTGAACGACGTGACCACA	60.01	CCTTTGGTTCATGCTTTCTTG	59.73	2	33.9
Pb1L2N01660		scaffold39.0	1051751	a	1	13	215	CGCACTCCTTTCTCCTTTTG	59.99	CGAACCTCCTTGGTCCTTTT	60.47	2	33.9
Pb1L2N01661		scaffold39.0	1059700	a	1	17	202	CCAGGATCGACATTGAGATTC	59.5	ATAACAAGCGCCACCAAGAG	60.27	2	33.9
Pb1L2N01662		scaffold39.0	1060067	a	1	13	239	GCCGAGAACAAGAGCCTGTA	60.54	TTTCCCAATTGAACCAGGAC	59.77	2	33.9
Pb1L2N01663		scaffold39.0	1064377	a	1	19	272	TTTTGCTTTCCTTGGAGTCG	60.36	GCGAACCTGAGAGCATTAGC	60.12	2	33.9
Pb1L2N01664		scaffold39.0	1070618	t	1	12	210	TCTCGCAATGTAGATCATCACC	60.1	GCCGAATTGCTCAAACAAGA	61.28	2	33.9
Pb1L2N01665		scaffold39.0	1073037	t	1	14	216	ACCACAGCCAATTCCAGAGT	59.58	GAGCTTAGATGGTGATTCCACA	59.2	2	33.9
Pb1L2N01666		scaffold39.0	1085395	t	1	18	168	TGTTTGCTGATTGCATTGGT	60.12	AAGTCGCTGCTGTGAGACCT	60.21	2	33.9
Pb1L2N01667		scaffold39.0	1089753	a	1	16	198	TGAAATTCTCACCGCAAAAA	59.28	TTAATCGCCTCGTTTTGATT	57.4	2	33.9
Pb1L2N01668		scaffold39.0	1090916	a	1	16	199	TCACCGCAAAAACCTAATCA	59.16	CCCATTATATTAATCGCTTCGTTT	59.67	2	33.9
Pb1L2N01669		scaffold39.0	1290130	a	1	14	215	CATGAAAACCAAGATAAACCACA	58.91	CCCAAGTCCATGACCAAGTC	60.36	2	33.9
Pb1L2N01670		scaffold39.0	1096419	t	1	27	194	CATGCACGCAATCATACACA	60.15	ACATCTTCGCTCAGCAAACC	60.41	2	33.9
Pb1L2N01671		scaffold39.0	1101984	t	1	16	228	GCTTAGCCTCGCAATGAGTT	59.62	AACTCATTCCCTCCTCCTTAGTG	60.01	2	33.9
Pb1L2N01672		scaffold39.0	1107892	t	1	14	182	TGATTGTCGCCTTCTTGAAA	59.4	TTTTGGAACCTTTTGCCATT	59.43	2	33.9
Pb1L2N01673		scaffold39.0	1174975	t	1	18	197	ATGTTTAATGGCGCCAAACT	59.48	GATTGTTGGGAAGGCTACCA	59.93	2	33.9
Pb1L2N01674		scaffold39.0	1113556	t	1	28	197	GTGATGCAGCAGTGGATTGT	59.71	AAAAGCCCTGTATAAAGCAACG	59.7	2	33.9
Pb1L2N01675		scaffold39.0	1113604	t	1	26	245	TTGAGCGGCTTCTTGTTTTT	60	CCCGTGTAATCTGGGAGAAA	59.93	2	33.9
Pb1L2N01676		scaffold39.0	1114295	t	1	14	191	CGCCCCTAGAAGGGTAAGTT	59.61	CTGCTGATCTGCATGTAGGG	59.42	2	33.9
Pb1L2N01677		scaffold39.0	1125910	t	1	16	193	TGCCTAAGATCACCCATTCTT	58.66	CTGTATAAACGCCTGCACGA	59.9	2	33.9
Pb1L2N01678		scaffold39.0	1132073	t	1	13	215	TGATTGGATGAGAGGTACATCAG	59.07	TTTCTGGGATTTCTGGGTGA	60.43	2	33.9
Pb1L2N01679		scaffold39.0	1135301	t	1	14	220	TTTGGGCCTAACGTTGTTTC	59.97	TTCGACACTCGTTATGTGTGG	59.62	2	33.9
Pb1L2N01680		scaffold39.0	1135371	t	1	14	201	GCCACACATAACGAGTGTCG	60.18	GTTCCGTTCTCTTGGTCAGC	59.85	2	33.9
Pb1L2N01681		scaffold39.0	1138687	a	1	13	217	TTGTCCAGGCATTGGAGAAT	60.46	TTTGCATCTTTCCTTGTGGA	59.25	2	33.9
Pb1L2N01682		scaffold39.0	1203719	a	1	18	277	TCGGGAAATAATTGTGCTATGA	59.46	CCTGGGACACTTCCACATTT	59.82	2	33.9
Pb1L2N01683		scaffold39.0	1143431	t	1	12	229	CATCAACGCGAGTTAGACGA	60.01	CAAGGGAGGAGCTTTTTGTG	59.85	2	33.9
Pb1L2N01684		scaffold39.0	1165328	a	1	13	214	GGGTGACCAAAAAGCAAAAA	59.95	GGGTTGATCACCCGTACAAA	60.62	2	33.9
Pb1L2N01685		scaffold39.0	1156793	a	1	17	183	CACAAAAGCAAGAAAAAGGTCA	59.42	AGACCAAACTGGGATTTTGC	59.03	2	33.9
Pb1L2N01686		scaffold39.0	1159766	t	1	12	217	ATGCCATGTTTTTGGTCCAC	60.62	CGAAAAATAAATAGCCAACATTGA	59.46	2	33.9
Pb1L2N01687		scaffold39.0	1160265	t	1	14	206	TCCGTGATGGGAATCTTTTT	59.36	GGATTTGGTCAAAAGCTGGA	60.05	2	33.9
Pb1L2N01688		scaffold39.0	1175149	t	1	16	179	TGGTAGCCTTCCCAACAATC	59.93	GCTACCATCGATGAAAGGAGA	59.28	2	33.9
Pb1L2N01689		scaffold39.0	1165312	a	1	12	193	AAACACAAGGGGTGACCAAA	60.25	GAATGAGAGACCCGGAAGAA	59.21	2	33.9
Pb1L2N01690		scaffold39.0	1170099	t	1	17	199	TTTTGCAACTGATGTTAACTTTGA	58.89	TACCAACATTGAGGGGGAAA	60.16	2	33.9
Pb1L2N01691		scaffold39.0	1170865	t	1	16	198	TGGTCGTCGATGGTTCAGTA	60.11	CGACGAAATCTCTGCTTTCC	59.96	2	33.9
Pb1L2N01692		scaffold39.0	1174317	t	1	15	210	TTCTTTGTCGTTGACAATTTGG	60.01	TCAAGTGTGGTTGCTTCGAG	60.03	2	33.9
Pb1L2N01693		scaffold39.0	1178105	a	1	15	196	TGTGAGCTTTGCACACCTTT	59.49	CATTTGACACCCCTTGAGTG	58.98	2	33.9
Pb1L2N01694		scaffold39.0	1204649	t	1	14	202	CAGATTGCCAATTCCCACTG	61.44	GTAAGCGTTTGGCTTTCGAG	60.02	2	33.9
Pb1L2N01695		scaffold39.0	1204985	a	1	12	191	AAGTTCACCCTCTCATTTTTAACG	59.94	CCTTCCAAAACATTACGTGGA	59.85	2	33.9
Pb1L2N01696		scaffold39.0	1287808	a	1	13	199	TTCACGAAACCGGTTCTACA	59.17	TCTCCGCTCGTACGGTTAGT	59.9	2	33.9
Pb1L2N01697		scaffold39.0	1212727	t	1	15	197	TCCCCCATTCTTCTCCTCTT	60.01	ATCGTACGAAATGGGTGGAG	59.81	2	33.9
Pb1L2N01698		scaffold39.0	1217804	t	1	12	216	TGAGGTATGAGATTGTGGTGTGA	60.42	GACGGCGTAGGTTTAAATTTTG	59.9	2	33.9
Pb1L2N01699		scaffold39.0	1218095	t	1	20	213	TATTATTGCGACGGCATTGA	60.06	TGTTGGTGATACAGGCCTCA	60.11	2	33.9
Pb1L2N01700		scaffold39.0	1240022	a	1	15	216	AACCTGCATGAGGCAATTAAC	59.1	TGACTTGCCACCAGTTGTCT	59.31	2	33.9
Pb1L2N01701		scaffold39.0	1252445	a	1	13	201	CCTATTGCCACAATTGCAGA	59.69	TGGAGATGATTTTCGGGCTA	60.54	2	33.9
Pb1L2N01702		scaffold39.0	1260160	a	1	14	209	ACTAAGGCGATGGGGAGTTT	59.96	GTGGAAGAGATCCGGAGATG	59.61	2	33.9
Pb1L2N01703		scaffold39.0	1273814	t	1	12	265	TTTGAGGGAGTGGGCATAAG	60.07	TGCATGTAGACAGCACACACA	59.95	2	33.9
Pb1L2N01704		scaffold1353.0	41437	t	1	33	180	TGTTTTGGGCCCTTACTTCA	60.47	TGTGGGGGAAAGAGAGTTACA	59.58	2	41.3
Pb1L2N01705		scaffold283.0	7793	a	1	13	192	CAAAGAATCAGCAGCGACAA	60.13	GGGCCTTTGAGCCTTAATTT	59.57	2	48.48
Pb1L2N01706		scaffold283.0	288886	t	1	18	237	TTGGTGAGAATTGCATTTGG	59.52	CCCAAACCCTCTCAAAAGAA	59.14	2	48.48
Pb1L2N01707		scaffold283.0	2557	a	1	17	199	GTGTTGACTCGAACCCCATT	59.83	TCCCTAGACGTATTTGATGTTAGC	58.78	2	48.48
Pb1L2N01708		scaffold283.0	14768	t	1	15	199	TCTGGGCTTTGAAGAAGGTC	59.4	TCTGCAATCCCTTGTCTTCA	59.37	2	48.48
Pb1L2N01709		scaffold283.0	3742	t	1	17	206	GGCGTCTACCCTGGTAATGA	59.96	AACCTGTACGGACGATGAGG	59.99	2	48.48
Pb1L2N01710		scaffold283.0	21087	a	1	12	162	ACAGGCCCTTTAAGAGAAGG	57.55	AATGGGGACACCTTTTTAACC	59.1	2	48.48
Pb1L2N01711		scaffold283.0	21216	a	1	15	202	GGTCGCAGAATTTCATTAAAGC	60.1	CGACAGAAGCGAGAGAAAGG	60.27	2	48.48
Pb1L2N01712		scaffold283.0	83478	t	1	12	238	TCCTTCCACCCTTTTGACAC	59.94	CCGTCATTCCAACTCACAAA	59.54	2	48.48
Pb1L2N01713		scaffold283.0	21461	t	1	18	194	CAACTTTGCCCTTTCTCTCG	59.99	CCCCTTTTTCACCCTTTACA	58.92	2	48.48
Pb1L2N01714		scaffold283.0	67099	a	1	20	148	TGATGAATTTGCTGTGGGAAT	60.32	CATGTGGAGTGAAGGAGCAA	59.83	2	48.48
Pb1L2N01715		scaffold283.0	56122	t	1	12	171	ATCCAAAAGGGTTGGAGGAG	60.3	CGAAACAAGGGAATTTGTGC	60.48	2	48.48
Pb1L2N01716		scaffold283.0	64896	t	1	23	197	CTAGCCGTGGCAAGCTCTAT	59.64	TGAGAGAAACAAATGCAGCAA	59.6	2	48.48
Pb1L2N01717		scaffold283.0	72592	a	1	19	168	AATTGAGGTTTGCCACCAAT	59.29	AATGTGGGTTGGCTCAACTT	59.45	2	48.48
Pb1L2N01718		scaffold283.0	77024	a	1	13	218	GGTGGGTTTACCTTCTCAACC	59.72	GAATTGCATGTCTGCTGTGC	60.43	2	48.48
Pb1L2N01719		scaffold283.0	85134	a	1	12	177	CAAAATGGCACCCATAACAG	58.89	ATAGGCTTGTTGCGTTTTCG	60.26	2	48.48
Pb1L2N01720		scaffold283.0	85386	a	1	13	213	ACCTTGTTTGGCACATCACA	60.01	GCATCGCCTACTATAACGCTTC	60.27	2	48.48
Pb1L2N01721		scaffold283.0	87644	t	1	14	171	TGCTTGTATTTTTGGGCACTC	60.12	GACAAAAATAGGCATGATGTCAAA	60.24	2	48.48
Pb1L2N01722		scaffold283.0	90274	a	1	13	184	CTGCTTGAACTTTGGGTTCC	59.71	TGCTTTGAACTGTGGGAAGA	59.42	2	48.48
Pb1L2N01723		scaffold283.0	108076	a	1	12	220	GTCGGGAAGACTCACAAAGG	59.7	CCACGTGTCATCATTTGGTC	59.81	2	48.48
Pb1L2N01724		scaffold283.0	95606	a	1	13	184	GACAAGCTTCAGGAACGACA	59.01	CCAACCCAGAAAACCAAAAG	59.44	2	48.48
Pb1L2N01725		scaffold283.0	126242	t	1	19	212	CGCCTAGAAGCAACACCAGT	60.45	GGCGGATAAGACATTCTGACA	60.09	2	48.48
Pb1L2N01726		scaffold283.0	132555	c	1	13	197	ACACCTCTAGTGGCCGAAAC	59.21	AAAAATTGTCCCGAAATTAAAACA	59.99	2	48.48
Pb1L2N01727		scaffold283.0	170392	c	1	18	200	CCCCAAATGGTAGTCAAGGA	59.78	TTTGCTTTTGCCCTTTGAAC	60.22	2	48.48
Pb1L2N01728		scaffold283.0	173259	a	1	13	275	CTTGCAAAAGTCGGCCTATC	59.85	CACATCCACTCCAACATTGC	59.97	2	48.48
Pb1L2N01729		scaffold283.0	175819	t	1	23	230	GCTTTGTGATGCTCATATCCTG	59.74	AAGACCTTGGTGATGGCTTG	60.11	2	48.48
Pb1L2N01730		scaffold283.0	180743	a	1	13	197	TTTCGGGCCAAAATTAAAGT	58.61	GAGCATGCCTCTGTTTAGGC	59.99	2	48.48
Pb1L2N01731		scaffold283.0	190015	a	1	12	186	AGCATTCTCACAGGCTCTCTCT	59.79	CACAAACAACTATGGAGGACAAA	59.05	2	48.48
Pb1L2N01732		scaffold283.0	190965	g	1	12	200	CAAGGTTGCAAAACCCACTT	60.01	AATTTGCTTCAGCTCCTCCA	59.96	2	48.48
Pb1L2N01733		scaffold283.0	195128	t	1	14	210	TGTAACGTTGCTTTTTGTTACG	58.04	TGCTTTGGCAACGTAAGGAT	60.64	2	48.48
Pb1L2N01734		scaffold283.0	203965	t	1	22	218	CCCAGGTTTGAAAGAGTCCA	60.08	CCCGAGTTACACCCCAAGTA	59.85	2	48.48
Pb1L2N01735		scaffold283.0	206502	a	1	25	183	AAAACAGTACCAGAAGTTTTTCGTT	58.83	TTCTGCTTGGATCCCAAAGT	59.67	2	48.48
Pb1L2N01736		scaffold283.0	210007	a	1	13	206	AAAAGGATGCGATTTCCACA	60.45	CCTGCCTTCAAAGCCACTTA	60.38	2	48.48
Pb1L2N01737		scaffold283.0	253322	g	1	13	200	TCGTGTTTGTTATGTGCATGG	60.43	GAGACGAGGTTGTGGGTGAT	59.97	2	48.48
Pb1L2N01738		scaffold283.0	211145	a	1	13	213	CCACGCAGATGTGGTCATAA	60.54	TCCTAACCCCTTTCCCTTTT	58.93	2	48.48
Pb1L2N01739		scaffold283.0	212828	a	1	13	186	GTGGCTGCTGGGATTTAAGA	60.21	CCTAGGCAAGGATTTAAATTGG	59.05	2	48.48
Pb1L2N01740		scaffold283.0	213663	a	1	15	205	TTCAGGACTCATGCATTTTCA	59.26	TCTTCGTAGGGCGTTAGAGC	59.62	2	48.48
Pb1L2N01741		scaffold283.0	221675	t	1	13	191	GTGGCCCAAACATAAATGGA	60.56	ACGAGCCCTCTACCACAATG	60.13	2	48.48
Pb1L2N01742		scaffold283.0	235784	t	1	18	218	TAATGGCGATGCAAATACGA	60.06	TGGGTTCGAACTCCGTAACT	59.59	2	48.48
Pb1L2N01743		scaffold283.0	245414	t	1	16	195	TGCCGATCTGCAAGTAAGC	60.11	CCCTGCGAAGTCAGAAAAAC	59.85	2	48.48
Pb1L2N01744		scaffold283.0	244547	a	1	17	206	TGCCGAAGTGAATTAGTCCT	57.42	GCCCCTGAAGTTTAGTGGTT	58.17	2	48.48
Pb1L2N01745		scaffold283.0	244709	t	1	19	219	TCGAGACTTTTGTGATGGAAAA	59.72	AATGGGGGTTGACTGTTGAG	59.82	2	48.48
Pb1L2N01746		scaffold283.0	245025	t	1	16	189	TTGAAGAATGACCCCAAAGAA	59.53	TGATGGAAAATTGAAAAACCCTA	59.72	2	48.48
Pb1L2N01747		scaffold283.0	277496	a	1	12	185	ACAGTGTGCTCCCCCTCTAA	59.72	CTCCTTCTCCAGCCAATGAA	60.33	2	48.48
Pb1L2N01748		scaffold283.0	260209	t	1	14	208	CCCAGTACGTGCCTACCCTA	60.01	AAAAAGCTGAGCCCCAAAAG	60.71	2	48.48
Pb1L2N01749		scaffold283.0	283000	a	1	13	205	AAGGCAAACTTCAACAACAACA	59.69	TCCTCATATGCCAACTGGAAG	60.08	2	48.48
Pb1L2N01750		scaffold283.0	289038	t	1	31	213	GGTTTGGGCACAAAGAAAGA	60.09	TTTCCAGTGCAAAACACCAC	59.59	2	48.48
Pb1L2N01751		scaffold283.0	292828	a	1	12	176	TTGAACACAAGGAAGTTTTTGG	59.15	AAGCAAGGTTGCACAAAGGT	59.78	2	48.48
Pb1L2N01752		scaffold283.0	300480	a	1	13	204	TCTCAAGCATGACAAATTCGAT	59.71	CACATGGTGAAGAACACTGCT	58.79	2	48.48
Pb1L2N01753		scaffold283.0	334599	a	1	13	247	TCGTACGGGAGTTTTTCGTT	59.61	TGGCTACAACCAGATGTCTTTC	59.24	2	48.48
Pb1L2N01754		scaffold283.0	319482	a	1	23	197	GCGCCCATGTAGACAATGAC	61.48	GGAATGGGCTGGGTTTTTAG	60.66	2	48.48
Pb1L2N01755		scaffold283.0	320145	t	1	14	179	GGGTACCTGAGGAAGGGAAC	59.79	TCCATGTGGACAATGACTGAG	59.53	2	48.48
Pb1L2N01756		scaffold283.0	500543	t	1	12	192	CCAAAACCGTTTGATAATTGG	59.22	ACAGTACCGGGAGTGTTTCG	60.03	2	48.48
Pb1L2N01757		scaffold283.0	334971	a	1	16	164	AATTGATCTCCAGCCTTCCA	59.63	ACGTCAATAAGCCCAAAACG	60	2	48.48
Pb1L2N01758		scaffold283.0	340007	t	1	12	208	AAAGAACGGCCACGAAAAA	60.6	CATAACTGCTAGGGAGGCAAA	59.37	2	48.48
Pb1L2N01759		scaffold283.0	340427	t	1	14	216	GAAAGAGTGGAAGGTTTTTGC	57.97	TGAAACCCTTTTATCAACCAAA	58.52	2	48.48
Pb1L2N01760		scaffold283.0	349822	t	1	12	201	TGCAGCATCACATTACACGA	59.86	CCAAAGACGAATTTGAACCA	58.6	2	48.48
Pb1L2N01761		scaffold283.0	355168	t	1	14	237	CAAGCAGGCATCGACATCT	59.96	TCCTAACCGCTAGGGAGACA	59.83	2	48.48
Pb1L2N01762		scaffold283.0	358279	t	1	14	195	GCTAGCAAAGAATGAAAATGAGG	59.43	TTGAGATTGCATACGCCAAA	60.22	2	48.48
Pb1L2N01763		scaffold283.0	365095	t	1	20	220	GGGCCAGCCCTTTAGTAGTT	59.62	ATAGGCGCTCATTTTGTGAT	57.33	2	48.48
Pb1L2N01764		scaffold283.0	358628	t	1	15	223	CGATCGAATCAGTTCGTTGT	58.72	TCAACGATCCAACCATCAAA	59.9	2	48.48
Pb1L2N01765		scaffold283.0	358805	a	1	18	215	TGCAATTTTTGGTGTATGCAA	59.99	TCGATGCGATTTGAACTATCA	59.27	2	48.48
Pb1L2N01766		scaffold283.0	377046	a	1	18	252	GTGCCTACTTGCCTTCCAAT	59.2	TCCAACGGATGACGAAATCT	60.46	2	48.48
Pb1L2N01767		scaffold283.0	358882	a	1	20	237	CATAAGCAAAAGGGCCAAAA	60.07	ATGCAAGAACCCCAAAAGAA	59.55	2	48.48
Pb1L2N01768		scaffold283.0	359396	a	1	59	224	TGACAGTTGGGTCGTTGAAA	60.13	CTACGTCGCGCAAAGTTTTT	60.43	2	48.48
Pb1L2N01769		scaffold283.0	379829	c	1	28	198	CGGTGACCACCACCCTATAC	60.11	GCAACCTCCATGACCTTCTT	59.14	2	48.48
Pb1L2N01770		scaffold283.0	400518	t	1	13	247	TCCAGTTGGATGATTGGAGTC	59.92	TTGTGCCATTCAACATTGTCT	59.04	2	48.48
Pb1L2N01771		scaffold283.0	401973	t	1	22	210	AAGCTATGCATCAAACTATGTCCA	60.05	TGGATAAATGAAGCACCATCC	59.78	2	48.48
Pb1L2N01772		scaffold283.0	412087	a	1	15	232	TGGGACGAGTGAGGTACTCC	60.11	CCCAACACCTCACCATAAGC	60.38	2	48.48
Pb1L2N01773		scaffold283.0	420564	t	1	16	225	TGTTTGCATAACCCATCCTTT	59.33	TGTTGTGTTTGGATGAGGGATA	60.23	2	48.48
Pb1L2N01774		scaffold283.0	421168	a	1	12	198	TTGGCTGAGAATCATTGACG	59.8	TGAGGGATCAACAAAAATAGGA	58.56	2	48.48
Pb1L2N01775		scaffold283.0	423089	a	1	29	219	TTAAGCCCATCCTCCTTCCT	60.03	ACGCCCTTTTCAACTTACCC	60.35	2	48.48
Pb1L2N01776		scaffold283.0	425777	t	1	17	216	CATTTGGTTTGCAAAGTTGG	59.06	TCCATCCCCTCCTCCTTAGT	59.89	2	48.48
Pb1L2N01777		scaffold283.0	433662	t	1	15	221	GCTGCGAACCTCTACCTCAC	60.02	CTTTCTTTTGGGCCCTTTTT	59.58	2	48.48
Pb1L2N01778		scaffold283.0	445077	a	1	13	213	TCCACGAGGGCAAAATAGAC	60.07	ATAGGCCCCACTGGACAAA	60.32	2	48.48
Pb1L2N01779		scaffold283.0	452346	a	1	12	196	CAGGGAGCTCATCCCTACAA	60.21	CAATCATGGATGAAGGCTCA	59.6	2	48.48
Pb1L2N01780		scaffold283.0	460202	t	1	13	177	GGTGGGGTTTAGGGTCAAGT	60.09	CGTCAAAGTCCCGACAATTC	60.49	2	48.48
Pb1L2N01781		scaffold283.0	463804	a	1	13	248	GATTGATCTGCAGCCAGCTT	60.51	GGTGGGGTTTGTGTTTCATT	59.55	2	48.48
Pb1L2N01782		scaffold283.0	466264	t	1	12	290	CAAATGGGTCACCACCCTAC	60.09	GCCTGTGCCGGATTAAAATA	59.93	2	48.48
Pb1L2N01783		scaffold283.0	465798	a	1	15	227	TGAGGACCGCAAGATACAAA	59.27	GCAGCAGACAAGAGGTGTGT	59.05	2	48.48
Pb1L2N01784		scaffold283.0	492059	t	1	36	236	GGGATCAAGTTCTGGGGACT	60.31	TTGCATAACAATGGGACGTT	58.9	2	48.48
Pb1L2N01785		scaffold283.0	467053	t	1	12	281	GCCTTATCTGCTTCCGTCAT	59.3	GGGTCCAAGTTTCCAAATCA	59.77	2	48.48
Pb1L2N01786		scaffold283.0	495381	t	1	20	197	GGGCACAAAGTTGTTCTGGT	60.01	AAAAGAAAGATGGCTCCAAGC	59.85	2	48.48
Pb1L2N01787		scaffold283.0	495637	t	1	22	208	GCCATCTTTCTTTTGCCTTG	59.82	TCTCATTTTGGCACAAACCA	60.09	2	48.48
Pb1L2N01788		scaffold283.0	502357	g	1	15	198	GGGGTGCATAGATGGTGAAT	59.63	GCCAAGAAGGGTTCTTTCCT	59.69	2	48.48
Pb1L2N01789		scaffold283.0	507552	a	1	29	205	GGGAGTTTTCCGTTTAAGCA	59.2	ATGATTTGGTGGAGGAGCAG	60.07	2	48.48
Pb1L2N01790		scaffold283.0	508933	t	1	14	180	TTCGCTTCAGATTTTAGCCTTT	59.54	GCACGTGTGACGCTCTTTAT	58.96	2	48.48
Pb1L2N01791		scaffold283.0	512921	a	1	15	189	TTTTCCATGTATTTTGGGATTT	57.44	TTTGATTCAGTGCACCTACCA	59.18	2	48.48
Pb1L2N01792		scaffold283.0	513030	t	1	12	265	TGGTAGGTGCACTGAATCAAA	59.18	CGGATTGTAAAGGAGAGTGAATG	60.01	2	48.48
Pb1L2N01793		scaffold283.0	516554	a	1	12	180	ATTTCGGCTATGGAGGCTTT	60.06	CGTATTGATTGACGTGCTTATTTC	59.93	2	48.48
Pb1L2N01794		scaffold283.0	523336	g	1	12	200	AGTGCAAATTTGGGAGTTGC	60.12	CGTCCCCACTTGCCTTAAAT	61.22	2	48.48
Pb1L2N01795		scaffold609.0	175234	t	1	14	184	TCATGAGGCTAAATGTGCTACG	60.28	ATGCAGTGGAAATCCGAAAC	59.94	2	52
Pb1L2N01796		scaffold609.0	18934	a	1	12	217	AAGGGGAACTTCACACTTTTTG	59.54	GCACGGGCTTTTGGTTCTAT	61.36	2	52
Pb1L2N01797		scaffold609.0	43233	t	1	19	220	TTTGACTCTCACACCCACTCTC	59.35	AGCCCAAATGAAACTACTGCT	58.02	2	52
Pb1L2N01798		scaffold609.0	34062	a	1	12	200	AAGAGGCTTTCCCTTGAGGA	60.32	TCGCTAAGCTCCATTTGGTT	59.85	2	52
Pb1L2N01799		scaffold609.0	40684	t	1	16	175	TTCATTTTCTACTGCCAACCAA	59.62	TATGGCCTCCATGTGGTATG	59.23	2	52
Pb1L2N01800		scaffold609.0	41168	t	1	12	203	GGAAAGGAAGAAGGTACATGAAAA	59.89	TTTTGGGCCCTATGTTGTGT	60.23	2	52
Pb1L2N01801		scaffold609.0	49696	t	1	21	204	TGTGATTTTTCAACCGACCA	59.94	CCCCTCATTCCAAACACATC	60.17	2	52
Pb1L2N01802		scaffold609.0	58850	t	1	12	165	TTTTGTCCTTATCGTTGAAACTCA	60.04	CAATTTGTCACATCAACCATCA	59.3	2	52
Pb1L2N01803		scaffold609.0	55826	a	1	15	191	AGGATATGGATGTGGCTTTG	57.49	TCTTGCTGGGAACTGAAACC	60.23	2	52
Pb1L2N01804		scaffold609.0	59102	a	1	15	189	TTAATGGGACCATGAATTAAAAA	57.54	CGTGTGTCAAAATCGATGTCA	60.57	2	52
Pb1L2N01805		scaffold609.0	59421	t	1	16	231	GCCAATATTGACCATTGGATT	58.64	AAACACACGCTTTGGACACA	60.2	2	52
Pb1L2N01806		scaffold609.0	77165	t	1	15	265	GCATGCGGATAAGGAAGGAT	61.31	GGGAGAAAGAGAAATGCAAGAA	59.83	2	52
Pb1L2N01807		scaffold609.0	78277	t	1	13	203	CTCACTCCCTCTTGCTCCAA	60.52	GGGGAGAGGAGGAAAGACAG	60.19	2	52
Pb1L2N01808		scaffold609.0	85225	t	1	12	191	TTTCAATGCCACTGGTTTCA	60.09	CCGTGCCCACCTCTAATAAA	59.95	2	52
Pb1L2N01809		scaffold609.0	90175	a	1	13	197	CTACAAGGTGTGGCTTGCAC	59.37	GAAGCTTTTGTTGGCACCAT	60.12	2	52
Pb1L2N01810		scaffold609.0	230161	a	1	12	196	GGGGGTAAATAGATGCTTTTCAT	59.62	CACAACACACAAACAAAAACGA	59.57	2	52
Pb1L2N01811		scaffold609.0	91030	a	1	22	194	AAGCTTCAACACAAGAGCTTCA	59.31	TAGGCCCAAAGAAAGGAAGG	60.54	2	52
Pb1L2N01812		scaffold609.0	96898	t	1	14	202	CAGTTCGACTTGCAAAGCAC	59.64	ACAAAGACCAGGAAGCCAAC	59.19	2	52
Pb1L2N01813		scaffold609.0	103361	t	1	21	219	CCCAACCACCAGGTAAAAGA	59.82	GGTTAGGGACCAAAACGAAA	58.92	2	52
Pb1L2N01814		scaffold609.0	230929	a	1	14	194	GGGGTTTGTTGGAAATCAAT	58.6	AACACAAAGGGGAGATTCACA	59.44	2	52
Pb1L2N01815		scaffold609.0	115980	t	1	15	195	TGCGAAAATCTTATTTGTCCAC	59.12	GATTGTGACATCCCACATCG	59.77	2	52
Pb1L2N01816		scaffold609.0	117309	t	1	15	175	TGCGAAAATCTTATTTGTCCAC	59.12	CCCAAATAGGGTTGATTTCG	59.27	2	52
Pb1L2N01817		scaffold609.0	122712	t	1	30	195	GGCACATAGCCTAACCACGTA	60.03	TCTGAGGGCACTGAGACAAG	59.12	2	52
Pb1L2N01818		scaffold609.0	127568	a	1	21	187	GATTGGGGGAGACATTTAAGC	59.79	ACGAGCCCTTAATGTCCAGA	59.69	2	52
Pb1L2N01819		scaffold609.0	130327	t	1	15	185	TTCGGATCGATTTGGTCAAT	60.27	CCCATCTGGCATCCTAAACA	60.85	2	52
Pb1L2N01820		scaffold609.0	133466	t	1	18	193	TTGGGATTCTGGGATTTTTG	59.73	TCCAACTCGTAGCATCAAACC	60.12	2	52
Pb1L2N01821		scaffold609.0	143660	a	1	25	197	TTTTTGTCGCCTTCGTTTCT	59.86	GGTGCTTGTGCGTGTAAAAA	59.78	2	52
Pb1L2N01822		scaffold609.0	143735	a	1	15	205	TTCATTTCCATCCATTCCTCTT	59.78	CGGGCACCATGTCTTATCTT	59.96	2	52
Pb1L2N01823		scaffold609.0	165027	t	1	17	200	AGCCATGGAAGCAAGTGAAG	60.4	TAAACCACGGTGCAATCAAG	59.58	2	52
Pb1L2N01824		scaffold609.0	175969	a	1	17	235	ATGGGGACGAAAGAGGAGAG	60.59	TACGCGCCTATTTTCTGCTT	60.01	2	52
Pb1L2N01825		scaffold609.0	180363	a	1	22	224	CGTGGGTTTGAATCCGTTAG	60.36	TCATCAAATCCACCGTTCAA	59.9	2	52
Pb1L2N01826		scaffold609.0	180873	a	1	13	245	ACCATATTCACGGTAAGATTATGAC	57.56	AAACCCCATAGGCATCAAAA	59.27	2	52
Pb1L2N01827		scaffold609.0	181234	a	1	12	216	GGATGGCAAAGCGATGTAGA	61.14	GATCGCTCGAATGTTTGGAT	60.04	2	52
Pb1L2N01828		scaffold609.0	182121	a	1	17	190	ACCCTTCTCTGCCCCATTAC	60.33	TTCATGCCAAATGCTTGAAC	59.67	2	52
Pb1L2N01829		scaffold609.0	230853	g	1	12	214	TTAACCCCTTTGAGCCTTAGC	59.74	TTTCTTTGGCACACAAAACG	59.75	2	52
Pb1L2N01830		scaffold609.0	255476	t	1	27	200	CCTTTCCATAACACCAATGTCA	59.72	CCATCTTAGGGTTTCGTTGG	59.42	2	52
Pb1L2N01831		scaffold609.0	268707	a	1	14	199	ATTACCCCATGCTTTTCACG	59.82	GCGCAATGGAATGCTCTAAC	60.75	2	52
Pb1L2N01832		scaffold124.0	101525	t	1	15	229	AATCATGCACCCTAGTCCAA	58.02	TTCTTTTTATGCTGCCCTCAA	59.84	2	54.0778
Pb1L2N01833		scaffold124.0	86615	a	1	16	216	TTCCCCAGTTTTCTCTGTCG	60.22	GAGCTGTTGGGCAATGAAAT	60.08	2	54.0778
Pb1L2N01834		scaffold124.0	1794	t	1	16	201	TCCGGGACTAAGACATATTGG	58.91	TGAGGACATCTGCGTAATGC	59.83	2	54.0778
Pb1L2N01835		scaffold124.0	4758	t	1	15	214	ACCTGGCAGATTTGGTTCTG	60.11	GCATGAGCACGGAGAGGTAT	60.25	2	54.0778
Pb1L2N01836		scaffold124.0	20154	a	1	18	203	CAAGCACAATGGATGAACAAA	59.58	GGCTTTCCTGAGGGATTTTC	60.02	2	54.0778
Pb1L2N01837		scaffold124.0	27324	t	1	23	241	CGAAAAAGAAAACGCCAATG	60.59	CGGGTTCGAATCTCGTTAGA	60.21	2	54.0778
Pb1L2N01838		scaffold124.0	29092	a	1	13	204	GGTCGCATCACTCGTTTTTA	58.77	TCCTACAACAGTGACCACAACA	59.11	2	54.0778
Pb1L2N01839		scaffold124.0	33356	t	1	13	203	GCCTCCTGGTTTAGCTGTTT	58.46	CCAGAAGGTGGTTAGGCAAA	60.1	2	54.0778
Pb1L2N01840		scaffold124.0	37565	a	1	15	172	TGTCCTCCACCCTTAGACCA	60.5	CGTTTATTGCGACTCTAATGAGG	60.15	2	54.0778
Pb1L2N01841		scaffold124.0	44607	t	1	17	179	AATGGCGAGTCCCTTATTCC	60.29	TGATTGATGTGGCAATCTGAA	60.06	2	54.0778
Pb1L2N01842		scaffold124.0	56740	t	1	17	198	GGGCATCTGGGAATTATGAA	59.72	ACAAACTTGGTCCCAACTCG	60.01	2	54.0778
Pb1L2N01843		scaffold124.0	77371	t	1	14	194	ACGGACCTCTCCGTTAATTG	59.05	ACGTGGCTTAACTGTGACCA	59.21	2	54.0778
Pb1L2N01844		scaffold124.0	87732	a	1	14	201	CTAAAACTGCGCAAGAGCAA	59.39	GCATAAATCCTAACAAACCTCACC	60.13	2	54.0778
Pb1L2N01845		scaffold124.0	102191	a	1	15	188	AGTGGATTTGGCCAAGAATG	59.93	ATGTTTTGTACGCCCGTCTC	60	2	54.0778
Pb1L2N01846		scaffold124.0	466139	a	1	13	202	GGGGTAAATTGGGTACGAAAA	59.94	CACACAGGTTCCACGTCATC	60.01	2	54.0778
Pb1L2N01847		scaffold124.0	106457	a	1	16	208	ACCATTACCAATTCGCCACT	59.32	TTTGCAATTACGAAGCTTATTGAG	59.83	2	54.0778
Pb1L2N01848		scaffold124.0	111531	t	1	14	198	GGTGGGATTGACTTTGCTGT	59.97	GGTGAAATCACACACCACACA	60.33	2	54.0778
Pb1L2N01849		scaffold124.0	117620	a	1	15	253	TGACATGCCCTTTCATTCTATG	59.96	TTTGGGGGTCATCTACTTTCA	59.42	2	54.0778
Pb1L2N01850		scaffold124.0	115049	t	1	13	190	AATTTTGGACAACAACATGTTAAA	57.62	TTAATGTGGGGTGCATTCAA	59.79	2	54.0778
Pb1L2N01851		scaffold124.0	123412	t	1	12	287	TTTTGAACATTGTGGTGCAA	58.57	TGACGGATTAATCGAAAGTATCAA	59.87	2	54.0778
Pb1L2N01852		scaffold124.0	124459	a	1	15	258	GCCACACCCAACGAGTATTT	59.86	CATGGACGTGATTGCATGA	60.06	2	54.0778
Pb1L2N01853		scaffold124.0	129454	t	1	13	188	AGCATGCAAAAGCAACAAAA	59.49	AGCCATTCGGAAAAAGCATA	59.68	2	54.0778
Pb1L2N01854		scaffold124.0	130802	t	1	19	192	GGTTACCCATGCCAAAAGAA	59.8	TTTCTCAAGATCAGAACCGTCT	58.06	2	54.0778
Pb1L2N01855		scaffold124.0	141788	a	1	23	247	TTTTGTTGTTGTGGGTTTGC	59.46	GTGCGGCACAATAGGGTTAT	59.85	2	54.0778
Pb1L2N01856		scaffold124.0	135559	a	1	15	212	AACCAAACTTTGAGGCAATCA	59.6	GGATGGTCTAGATGGCCCTA	58.96	2	54.0778
Pb1L2N01857		scaffold124.0	137621	t	1	17	219	TGTAGCCAGGGAATCTCCAA	60.59	CTGCCATCCTTGAAAGTGGT	60.11	2	54.0778
Pb1L2N01858		scaffold124.0	140896	a	1	15	201	GCCCACTCCCTCCTCTTATT	59.54	CTGACGACCTTAACCGAAGG	59.73	2	54.0778
Pb1L2N01859		scaffold124.0	143583	a	1	25	201	TCGAAGTGGGGCTCTAGAAT	58.89	TTTGCATCTAAAAATACAAGACGTG	59.64	2	54.0778
Pb1L2N01860		scaffold124.0	191245	t	1	25	199	GATGGATCTTTTCCTCGGAGT	59.53	ATTACCGGTTCTTGCAGCTC	59.34	2	54.0778
Pb1L2N01861		scaffold124.0	145304	t	1	20	214	TGATTTGATGGTCTGGAACG	59.5	CCAAAAATCATCCCATTTCAA	59.62	2	54.0778
Pb1L2N01862		scaffold124.0	146718	c	1	13	218	CCCACATGGCAGAATCCTAT	59.77	CCTGGGAATCATACCATGAAC	59.12	2	54.0778
Pb1L2N01863		scaffold124.0	161715	a	1	16	202	TCTCAGTTTTTCTCCGCATGT	59.87	AACTTGTCCAAACCCAATGC	59.84	2	54.0778
Pb1L2N01864		scaffold124.0	164002	a	1	12	227	CTCCCATTCTGAGCCAAGAC	59.8	CAATCAGCAACGGAGTAGGG	60.65	2	54.0778
Pb1L2N01865		scaffold124.0	166924	t	1	16	181	CGGAGACTGAATCCGATTTG	60.59	ATTTTTCGAAGCCGGTGTTT	60.83	2	54.0778
Pb1L2N01866		scaffold124.0	170769	t	1	33	198	CGGGCAGCTAGACTGATAGG	59.99	CTGAGCCTCAAAAGTCCTGTG	60.04	2	54.0778
Pb1L2N01867		scaffold124.0	175109	a	1	17	204	AAAATCTTCAGCCGTCTTCG	59.45	CGATTTCTTGAACCCCAATG	60.3	2	54.0778
Pb1L2N01868		scaffold124.0	183946	a	1	13	243	TTTCCACCAGCAAATGTGAC	59.55	TGGTTCAAAGGGCTGGATTA	60.44	2	54.0778
Pb1L2N01869		scaffold124.0	203655	t	1	12	148	GGGGGAAGCCTCTCTTTATTT	59.92	TTGGAACTCCCACAAAGACC	59.94	2	54.0778
Pb1L2N01870		scaffold124.0	205527	t	1	12	197	CCGAACATGGGTAAGTACATCA	59.75	GCGGCCTGATTTGTATCGTA	60.99	2	54.0778
Pb1L2N01871		scaffold124.0	208039	t	1	13	209	TGAGGGTGATGGAGAGATCA	59.13	CGTGGATGACGGATTTGATA	59.35	2	54.0778
Pb1L2N01872		scaffold124.0	209921	a	1	13	190	TTGGGATTGGGAACATGACT	60.17	TTCAATTTTCTCATATTGCACCTT	59.09	2	54.0778
Pb1L2N01873		scaffold124.0	208770	t	1	12	260	TTCTGCCCCTTTTTCTTTCA	59.79	TGACGCCTTATAACTTCTGCAA	59.91	2	54.0778
Pb1L2N01874		scaffold124.0	224390	c	1	20	210	TGGAAAGGCCTTAAAAGTGG	59.2	TCCCATTTCCAAAATCGAAG	59.87	2	54.0778
Pb1L2N01875		scaffold124.0	211396	t	1	21	170	GGAGGGGACGAACTGCTG	61.82	TCCGTTAGCTAGGCGTGAAT	59.87	2	54.0778
Pb1L2N01876		scaffold124.0	211959	c	1	13	254	CAAACTCTCATATGCGTCAACA	58.85	CCGAAGCTAGAGCCATGAAA	60.48	2	54.0778
Pb1L2N01877		scaffold124.0	217997	a	1	14	205	TGGTTTTAGGGCACATTTCC	59.8	CACGAATTTGTGGTGAGTGC	60.16	2	54.0778
Pb1L2N01878		scaffold124.0	220729	a	1	30	206	AACTGCTGGCCATATTTTGA	58.24	AACACGAACCAATGGTGAGC	60.97	2	54.0778
Pb1L2N01879		scaffold124.0	222919	t	1	12	203	TGGTTGATTGCCCTTTGATT	60.31	TGAGAAGAGCCGCTTCAACT	60.28	2	54.0778
Pb1L2N01880		scaffold124.0	229907	a	1	14	199	CAGAGCCATTTCCAAACAGA	58.85	TCCCCCTCAATTTTTCTTCC	60.24	2	54.0778
Pb1L2N01881		scaffold124.0	230471	a	1	12	208	GAGGAAGGCTTCTGATAGGC	58.09	AGGTGAGAAGGAGCGTTGAT	58.89	2	54.0778
Pb1L2N01882		scaffold124.0	231883	a	1	14	245	AAAGGGAGGAGGAGAGTTCG	59.81	AGGTCAAGGGTTGGAGATGA	59.51	2	54.0778
Pb1L2N01883		scaffold124.0	238563	t	1	22	213	TGCTTTCTGATTGAGCAACAC	59.06	TCAATGTGGGATTCATTTGAG	58.41	2	54.0778
Pb1L2N01884		scaffold124.0	288901	t	1	15	217	ATATTCGGCGTGTTTGTTGG	60.75	CATCCCGTCTCCATACCTTG	60.33	2	54.0778
Pb1L2N01885		scaffold124.0	265715	t	1	12	204	GGGCGAAATAAACGGAATTT	60.15	TGTGTATAGGCGGACGGATT	60.35	2	54.0778
Pb1L2N01886		scaffold124.0	239022	t	1	13	214	TCCCTACTTGTCCTTTTCAGG	58.31	TAAGACGCAAAACCGAAACC	60.11	2	54.0778
Pb1L2N01887		scaffold124.0	243072	a	1	19	206	TCAAGTGGAAGACAGGAGCA	59.54	AGGTCTGACATTGCAACGAA	59.29	2	54.0778
Pb1L2N01888		scaffold124.0	255526	t	1	14	241	TGAATGTTCTGCCATATGGTTC	59.83	CATGCACGAATTTTCCCATA	59.38	2	54.0778
Pb1L2N01889		scaffold124.0	243854	a	1	27	230	TGATGTAGATGTTTGCTTCAAATG	59.19	CTAGCTCAAGGCGAGCTGTT	59.92	2	54.0778
Pb1L2N01890		scaffold124.0	259492	t	1	22	204	ACTTGTGCGGGAAGAAAAGA	59.85	AGGCGTTGTTGGGTTTATTG	59.86	2	54.0778
Pb1L2N01891		scaffold124.0	271001	c	1	16	206	CCTTCAAAAGCATGCTCAAA	59.04	GGGTGAAATTGGGGAAAAA	59.58	2	54.0778
Pb1L2N01892		scaffold124.0	271051	c	1	12	223	ACACAACAAAGGACCCAATG	58.31	TCCCCAAATCTTTCAAATGC	59.88	2	54.0778
Pb1L2N01893		scaffold124.0	272408	t	1	14	195	ACCGTCGGGTTTTTCTCTCT	60.11	TGGGTTTGAACCTCTTTGATG	59.96	2	54.0778
Pb1L2N01894		scaffold124.0	276187	t	1	14	256	AAGCCACGGCTAGTTTGGTA	59.77	TTCATATTTGCTCTCCCATGC	60.05	2	54.0778
Pb1L2N01895		scaffold124.0	288251	c	1	12	188	ACCAACAACATGTGCCAGAA	60.01	GAGCAGCCTCGAAGTTGAAG	60.28	2	54.0778
Pb1L2N01896		scaffold124.0	291067	t	1	29	177	TTCATTTCTTGTCGGGTAAGC	59.22	TTCTCGCCAGAAACGAATTT	59.82	2	54.0778
Pb1L2N01897		scaffold124.0	291274	t	1	13	180	TTTCTGGCGAGAATTGAACC	60.19	CTTCAAGAATGCACCCGATT	60.07	2	54.0778
Pb1L2N01898		scaffold124.0	296424	a	1	14	215	TCCCTTCTCTCGAGTGTCAAA	59.97	TTGTGGGTGAAATGAGTGGA	59.94	2	54.0778
Pb1L2N01899		scaffold124.0	355230	t	1	14	201	AGCCCAACGTATTCTGCAAT	59.6	GAGAAGAGGCGTCCAAAGAA	59.55	2	54.0778
Pb1L2N01900		scaffold124.0	296687	a	1	12	177	TCCACTCATTTCACCCACAA	59.94	CCCCCTTTATCCCTTGATGT	60.01	2	54.0778
Pb1L2N01901		scaffold124.0	304973	a	1	16	186	AGTTGCTCGCAATCTTTTCC	59.46	AACATGACCAATGTGAAAGCA	59.04	2	54.0778
Pb1L2N01902		scaffold124.0	308326	a	1	24	154	GCCACATCGCAAGTATACGA	59.72	TGCATGATGTGATCAATTTGG	60.34	2	54.0778
Pb1L2N01903		scaffold124.0	316464	t	1	12	183	TGCCCCTCATTCTCGTAAGT	59.69	ATAAATGGCACCACACACCA	59.7	2	54.0778
Pb1L2N01904		scaffold124.0	319690	t	1	12	181	CATTACTGCGTTGGACGTTG	60.17	TCGACACGATAGTGGTTTGC	59.72	2	54.0778
Pb1L2N01905		scaffold124.0	320217	g	1	12	203	TGGGTTTTCAAGCCAATCTT	59.55	TCATGGTGTGGTTAGCACTTG	59.62	2	54.0778
Pb1L2N01906		scaffold124.0	322075	t	1	15	224	GACAAATTCGACGAACCTCAG	59.73	CCTTTCTTTCACGCAGCAAT	60.39	2	54.0778
Pb1L2N01907		scaffold124.0	330389	a	1	19	194	CCCCACTGCACATTTTTCTT	59.97	GTGAAATCTCGCAGAGCTGA	59.27	2	54.0778
Pb1L2N01908		scaffold124.0	336637	a	1	12	215	CGATGAATGAGACAGACATGG	59.1	AACGGTCTCCTCGAGTACCA	59.72	2	54.0778
Pb1L2N01909		scaffold124.0	337452	a	1	21	203	CCCAAACATCTCCTCCTCAA	60.04	AAGGGACCCTATGTCTTCTGG	59.45	2	54.0778
Pb1L2N01910		scaffold124.0	345514	t	1	15	199	TTCGGTGAAAATGTTTTGGA	58.99	GGTGGCCGAAGTGATTAGAA	60.07	2	54.0778
Pb1L2N01911		scaffold124.0	347458	a	1	35	182	TGATGTAACTGCGAGCAAGC	60.17	TTTGTGGTAATCATCTAGGGTTGA	59.77	2	54.0778
Pb1L2N01912		scaffold124.0	360858	a	1	14	181	TTGTTGTTGCATTGGTGTCA	59.56	AATGCATTGGAATTGCCTCT	59.53	2	54.0778
Pb1L2N01913		scaffold124.0	385862	a	1	12	285	GGCTATAACCATTTACCCGTGA	60.1	TGCTTTAGCACATTCAATCACA	59.37	2	54.0778
Pb1L2N01914		scaffold124.0	365070	t	1	17	236	GGCTACACACCCCTATGTGC	60.41	TCTATAGCAAGCATGGCAATTT	58.92	2	54.0778
Pb1L2N01915		scaffold124.0	379062	a	1	18	205	ATAACTGCCCCTGACATTGG	59.81	CTGGGCGTTTGACTTTTTCT	59.35	2	54.0778
Pb1L2N01916		scaffold124.0	381156	t	1	25	204	TCCACATATTCCCTTTTGTATGC	60.09	CGAAACTCAGTGTCTGTGTCG	59.52	2	54.0778
Pb1L2N01917		scaffold124.0	382774	a	1	12	202	CCATTCATTGGTCCGTTAAGA	59.81	AGGGGATGAGAGTGGAGGAG	60.6	2	54.0778
Pb1L2N01918		scaffold124.0	386942	t	1	16	184	TGATTGCATGAAACATTCACC	59.39	CAGCCTACGGCTCCCATAC	60.63	2	54.0778
Pb1L2N01919		scaffold124.0	454278	a	1	13	190	ATATTGTCCATTGCCGACCA	61.12	TTGGAATGGGAACTAATTGTTTG	60.1	2	54.0778
Pb1L2N01920		scaffold124.0	388351	t	1	12	295	CGATCCGCCCTTTTCAATA	60.92	GCGCTGGAGTGAAGGAAAAT	61.65	2	54.0778
Pb1L2N01921		scaffold124.0	398961	t	1	13	181	GGGTGAAAGGACAATTTGGA	59.77	TGGAAAGGGAGAGTGAGAGC	59.53	2	54.0778
Pb1L2N01922		scaffold124.0	423096	t	1	13	253	CCTTACCCAAGTGGGCATTA	59.82	GCACGCACCCCTCTTTATT	60.09	2	54.0778
Pb1L2N01923		scaffold124.0	411598	t	1	12	196	GTTGCAAAATCATCGCCTTT	60.08	GCCCACAATAAACCCACAAC	60.1	2	54.0778
Pb1L2N01924		scaffold124.0	419505	t	1	12	229	TGATCGTCTTGGCAATTTCA	60.2	GCTGAACTTCCCCTCCTTTT	59.69	2	54.0778
Pb1L2N01925		scaffold124.0	419582	a	1	13	201	TGCCCAAAAGGTTAAAGTGC	60.11	GGTTCAAATCTCGTGGATGG	60.32	2	54.0778
Pb1L2N01926		scaffold124.0	421100	a	1	24	242	TTTGGGCCTAACTGTTGGTT	59.47	TCGGAAAATGACCAAGCTCT	59.81	2	54.0778
Pb1L2N01927		scaffold124.0	427385	t	1	12	202	TGGTTCGTTTTTCCATTCCT	59.41	TAGGCGACGTGTGAATGATG	60.69	2	54.0778
Pb1L2N01928		scaffold124.0	428531	a	1	12	263	ATGAGCGAGGGAGAAGATGA	59.91	GACTGTTTGATTCTTTGAATTCGT	58.74	2	54.0778
Pb1L2N01929		scaffold124.0	434513	t	1	22	200	GAGTGGAGGGGTAGGTCCAT	60.19	TCAGTAAGGCCCAGCTCATT	59.84	2	54.0778
Pb1L2N01930		scaffold124.0	449707	a	1	12	230	TTTGGAATGCCATTTGGAGT	60.31	TTTTTGCACCCGCAGTTC	60.79	2	54.0778
Pb1L2N01931		scaffold124.0	464427	t	1	21	226	TCGTTTGAATCGAAATAAAAATCA	59.86	TGACATTTTAACTCTTCACTTTAACCA	59.58	2	54.0778
Pb1L2N01932		scaffold124.0	470010	t	1	14	183	GCCTTTTGGGCCTACTCTTT	59.72	GGCCAGTCGATTAATTTGGA	59.9	2	54.0778
Pb1L2N01933		scaffold124.0	466361	a	1	17	198	TGCGTGGCAAAATTTTAAGC	61.1	AGGAGGGATGAAATGTCTCG	59.09	2	54.0778
Pb1L2N01934		scaffold124.0	490951	a	1	16	171	TTCTTTGTAAGGTTGCCTCCA	59.73	TTTCAAATCTGGGTAGTCCTTTTT	59.46	2	54.0778
Pb1L2N01935		scaffold124.0	491024	a	1	16	240	AAAAAGGACTACCCAGATTTGAA	58.26	AAACGGGGAAGGAAGACAGT	59.97	2	54.0778
Pb1L2N01936		scaffold124.0	512832	a	1	18	214	CCAGGAGATCATTGCTTTCAA	60.2	TTGTTTTGGCGTAAGTGCAA	60.29	2	54.0778
Pb1L2N01937		scaffold124.0	513633	a	1	14	201	TTGCTCACCTTGGTCTTTCC	60.23	GAATAATCGACGTGACCCATC	59.26	2	54.0778
Pb1L2N01938		scaffold124.0	516611	t	1	14	184	ATATGAAGCGGATTGGCAAC	59.93	TGGGTCAGAACTATGGATCG	58.51	2	54.0778
Pb1L2N01939		scaffold124.0	515681	t	1	12	214	TCCAATGCACTAATGCCAAA	60.07	TGAGCATAGGACTAAAAACAACCA	60.06	2	54.0778
Pb1L2N01940		scaffold124.0	525049	a	1	12	203	TTTAATGGTCCGGGTTTGAC	59.66	TTCATTGCACCTTTCATTGTG	59.58	2	54.0778
Pb1L2N01941		scaffold124.0	527955	a	1	13	227	ATCCCAACGGCTACTTGCTA	59.73	GCGTGGAGTAGGCGTTTAAG	59.9	2	54.0778
Pb1L2N01942		scaffold124.0	550541	c	1	19	214	GGCGGAGTCCATCTCAACTA	60.22	TTGATGGTTCTCGGAGGAAA	60.57	2	54.0778
Pb1L2N01943		scaffold124.0	548365	a	1	15	294	GTCTTGCGTGTCGGTTTTT	58.76	TCACTGCCACTGGAGAAGAA	59.54	2	54.0778
Pb1L2N01944		scaffold124.0	593456	a	1	16	239	TGCGTATTCCGTCAAAACAA	60.11	GAAAGGTAGGGTTCGCAACA	60.11	2	54.0778
Pb1L2N01945		scaffold124.0	565050	a	1	14	213	ACCACCGCACCCTTCTTTAT	60.74	TGTGTGGGTTTTTATTTTGTTTATTT	59.14	2	54.0778
Pb1L2N01946		scaffold124.0	578878	a	1	12	208	TGATGAACAAACTCATGAATCACT	58.63	TTTCTCAAACATCCTTTTGTCG	59.24	2	54.0778
Pb1L2N01947		scaffold124.0	582292	t	1	45	236	AATGCTAATGGCAGTAGAAACAG	57.69	TCTGTCATCCTGACCTGCAT	59.21	2	54.0778
Pb1L2N01948		scaffold124.0	585943	t	1	17	212	CAAGCAAGTTCGCTGTACAAA	59.17	CGAAAAATGACCGGAGAAAG	59.68	2	54.0778
Pb1L2N01949		scaffold124.0	598086	t	1	15	212	TGCATGCGGATAATAATGTGA	59.94	TGAATTCACATAATAAAATCGGTCTC	59.68	2	54.0778
Pb1L2N01950		scaffold124.0	593024	g	1	18	213	TTGTTGGGAAAAATGACCAA	58.84	TCTGTCAGGCAAACTTTCAA	57.02	2	54.0778
Pb1L2N01951		scaffold124.0	597182	t	1	12	255	AAAACGTGTGTGGACGATTG	59.47	GCTTAGCCGAACATGCTTTC	59.99	2	54.0778
Pb1L2N01952		scaffold124.0	597500	a	1	20	152	GAGCATCAATCAACCAGACG	59.24	GCGGCCACGAATTAATAAAC	59.46	2	54.0778
Pb1L2N01953		scaffold124.0	607033	t	1	59	237	GCTGTCAATTGCGGAATCTT	60.22	TGATCAAACCATCCCCTTGT	60.17	2	54.0778
Pb1L2N01954		scaffold124.0	611205	a	1	12	191	CATCGAAACGCAGGAGTGTA	59.86	GGCTACTCCGTACATTGCTCA	60.28	2	54.0778
Pb1L2N01955		scaffold124.0	613198	a	1	12	172	GATGAGCGGGAAGATAAGACA	59.28	TTCGGATCAATTTCAGTTTTGA	59.56	2	54.0778
Pb1L2N01956		scaffold124.0	614780	c	1	13	188	TTTTTCGCATGCAATTTACG	59.72	GGGTAATCACACGCCAAAGT	59.86	2	54.0778
Pb1L2N01957		scaffold124.0	614842	c	1	14	203	ACTTTGGCGTGTGATTACCA	59.05	TTGGGTAGCTTTTTCCCTGTT	59.99	2	54.0778
Pb1L2N01958		scaffold124.0	615283	t	1	29	214	TGCTCCGAACAACAAATTCA	60.23	AGCGTGGCAAAATTATCAGC	60.24	2	54.0778
Pb1L2N01959		scaffold124.0	615355	t	1	18	194	CCTAGCTAAAGCCCCCATTC	60.06	ATATTTTTGCCCAAATTGACA	57.08	2	54.0778
Pb1L2N01960		scaffold124.0	621397	t	1	16	185	CTTTGGGACCAACAGTAACCA	59.88	AACCAAGGCAAAGCTTTAAATAGA	59.73	2	54.0778
Pb1L2N01961		scaffold124.0	629013	a	1	20	206	CCTAAGTCCCCTGACCCATT	60.18	ACGCTCATTTTGGCACATTT	60.51	2	54.0778
Pb1L2N01962		scaffold124.0	635471	t	1	12	241	CCCATTTGGCACCTCTTGTA	60.88	GGAGCATTGTTCATTTCATGC	60.47	2	54.0778
Pb1L2N01963		scaffold124.0	639562	t	1	13	185	TTCCATCCGTCCAAAACTGT	60.35	TTTCGATCGTTAGAATGAATGG	59.08	2	54.0778
Pb1L2N01964		scaffold124.0	665231	a	1	13	208	GGGGCCTCTCACATACACAT	59.81	TCACTTCCTTCCTTGTTCTGG	59.31	2	54.0778
Pb1L2N01965		scaffold124.0	639739	t	1	12	212	AAATGAGCACACATACACACCA	58.98	TGGTAAACTCCGTGGTTCCT	59.45	2	54.0778
Pb1L2N01966		scaffold124.0	642734	t	1	22	193	AGAAATAATGCCACCGACCA	60.33	GGCTTCACCTTGTGTTCTTTTC	60.15	2	54.0778
Pb1L2N01967		scaffold124.0	645986	a	1	14	165	TTGCCCAGTTGAACTTTTCC	60.09	TGACTTTGAGCGGTTCTGAG	59.16	2	54.0778
Pb1L2N01968		scaffold124.0	654678	a	1	23	209	GGCTTAGGCTCGGAAAATCT	59.82	GTGTGCTGTGGATGTGAAGC	60.33	2	54.0778
Pb1L2N01969		scaffold124.0	658802	a	1	21	203	TTAAGCTCACTCCCCACTCC	59.28	CGATGTCATCAATTGGGTCTC	60.33	2	54.0778
Pb1L2N01970		scaffold124.0	673007	a	1	13	198	TCAAATCCCATCAACCCTCT	59.34	CCAGCGGATGAAGATGAAAT	60.04	2	54.0778
Pb1L2N01971		scaffold124.0	738589	a	1	16	280	CGAGCAGCAAGCAAATAAAA	59.24	AAGAAAGCTCGGTTGATTCG	59.45	2	54.0778
Pb1L2N01972		scaffold124.0	752711	a	1	12	212	ACAAAGAGGCCAAGGAGGAT	60.07	TTCAGGGATTGTCATGGTCA	59.89	2	54.0778
Pb1L2N01973		scaffold124.0	758795	a	1	12	192	CACATGTGTGTGTGCGAGTG	60.9	CCCTTCCTCTTTTCCCTCAT	59.51	2	54.0778
Pb1L2N01974		scaffold124.0	761914	a	1	12	214	TTGGTTTGAGGGAGATGGAG	60.04	TCATGCATCAAGCAACTCAA	58.94	2	54.0778
Pb1L2N01975		scaffold124.0	779159	a	1	12	202	TCCTAATAGCCTCCAGCACA	58.48	TTTTTGAGAATGCCAGCGTA	59.44	2	54.0778
Pb1L2N01976		scaffold124.0	781575	a	1	12	167	GAGCAATCCCTCTTTTGTGAA	59.3	TCCAGATGGGAAAACAGCTC	60.19	2	54.0778
Pb1L2N01977		scaffold124.0	792126	t	1	12	211	ATTACCTCCGTTGGGGTTG	59.66	TTGCGTTTTCTACCATTCCA	59.16	2	54.0778
Pb1L2N01978		scaffold124.0	802821	t	1	25	199	CCAAGGCTGTATTCGTTTTAGG	60.02	TTGAACCAGTGCTGTTGAGG	59.87	2	54.0778
Pb1L2N01979		scaffold124.0	846094	a	1	13	195	GGAGAACTTTTGAGGGGACA	59.11	ACATCCATCCAACAAGTTCAA	57.91	2	54.0778
Pb1L2N01980		scaffold124.0	838096	a	1	13	216	ATGTCACGATTTCGGGGTAG	59.81	GCAGTCTGCAGCTGGAAATA	59.18	2	54.0778
Pb1L2N01981		scaffold124.0	842448	t	1	13	212	TATCTGGCAGCACTGGCTAA	59.59	TCCCAAAAGGGAAGTAACCA	59.4	2	54.0778
Pb1L2N01982		scaffold1148.0	42214	t	1	20	187	TTGAAGCATGTGAGGCATCT	59.4	GACAAGAAAAACGCACTAGCAA	59.58	2	63.3667
Pb1L2N01983		scaffold1148.0	42009	a	1	14	205	GAATTCCGGTATGCCTCAAG	59.53	CGATCACTGGCTCCAATCTC	60.77	2	63.3667
Pb1L2N01984		scaffold1148.0	44069	a	1	15	206	CCATTTTTCACACCAGTTTGG	60.25	CGGACGCATGACTCACATAG	60.29	2	63.3667
Pb1L2N01985		scaffold1148.0	50104	a	1	15	205	ACCACCAATTTCGGTGACTC	59.83	AAACAAGAGAATTGGTGCCTGT	60.04	2	63.3667
Pb1L2N01986		scaffold1148.0	59609	t	1	17	261	CCAAACCAAGCCTAAATGACA	59.98	ACAGGCGCAATACATCACAA	60.14	2	63.3667
Pb1L2N01987		scaffold1148.0	62971	a	1	13	186	TTGACAACCCCCAAACTTAAA	59.34	CGGTTCAATGTCTCACTTCAA	58.76	2	63.3667
Pb1L2N01988		scaffold1148.0	71840	t	1	19	221	CCGAGAGTTTCAGCCACTTT	59.47	CCCTCATCTTTTTCGTGCAT	60.07	2	63.3667
Pb1L2N01989		scaffold1148.0	64683	t	1	12	213	AGTGTTTGTGATGTACGCATGA	59.13	TTCATGAAAAGGGTTTGAGC	57.79	2	63.3667
Pb1L2N01990		scaffold1148.0	75977	c	1	13	181	CCCCTAATAAGCAAGGAAACG	59.97	GCCTAACAGAGCTTGCATCC	59.99	2	63.3667
Pb1L2N01991		scaffold1148.0	76400	t	1	22	206	CAACAAGGGCCAACTAAAGG	59.6	AAACCCACCATGCTTGCTAC	60	2	63.3667
Pb1L2N01992		scaffold1148.0	83576	t	1	14	182	TCGACATGCTATATAGTGAAAGCAC	59.74	AAACATAGGGTTGGAACCAGAA	59.74	2	63.3667
Pb1L2N01993		scaffold1148.0	90220	a	1	12	193	TGCTTGCTTGTTCAATGGAG	59.99	GGAACCGGAATTGTTTGAGA	59.91	2	63.3667
Pb1L2N01994		scaffold1148.0	96897	t	1	14	210	CGTTCATTCCAACTGAAACC	58.05	ACACCGAGATTGACGAAAAA	58.2	2	63.3667
Pb1L2N01995		scaffold1148.0	97243	t	1	12	229	GCAGAAATGTAATTTCACACAACC	59.82	CATGTAGGTGAGGCTTTGGA	58.72	2	63.3667
Pb1L2N01996		scaffold1148.0	101193	t	1	18	201	TTGCCAGGCCTAATAGCAAC	60.23	TACTTGGCCTTTGCCCTAAA	59.72	2	63.3667
Pb1L2N01997		scaffold247.0	330968	a	1	25	201	AACAAGAACCTTTGACAAATCTGA	59.22	GATGAAGGCACCCATATCGT	59.78	2	63.5
[truncated: 99,698 more rows]
