# Supplementary material for: Genome-wide characterization of simple sequence repeats in Pyrus bretschneideri and their application in an analysis of genetic diversity in pear
Source: BMC Genomics. 2018 Jun 18;19:473. doi: 10.1186/s12864-018-4822-7 (PMC6006662; doi:10.1186/s12864-018-4822-7)
Supplement: Supplementary file 8 — Table S7. Information of 534 SSR primers, including information of the primer sequences, annealing temperature (Tm), repeat motifs, target size, linkage groups, and positions in genetic and physical maps of pear. (XLSX 72 kb) [file 12864_2018_4822_MOESM8_ESM.xlsx]

## Sheet: Table S7
Table S7 Information of 534 SSR primers, including information of the primer sequences, melting temperature (Tm), repeat motifs, target size, linkage groups, and positions in genetic and physical maps of pear.
Site name	Name used before	Matched scaffold in pear		SSR pattern				Forward primer		Reverse primer		Matched LG
		Scaffold	Scaffold position	Motif	Motif lenth	Repets	Prod_size	Seq.	Tm	Seq.	Tm	LG	Estimated map pos.
Pb3L17N4741	ZFRIt001	scaffold11.0	1469409	aat	3	10	208	TATGTCGTGGACACCCTCAA	59.96	TTTTGGCCTTTGGGTGATTA	60.29	17	68.3
Pb3LUN7106	ZFRIt002	scaffold158.0	384610	aat	3	10	216	CACGTTCACAAAGCCTTTCA	59.88	GCAGCCTGAGGTGTGATTTT	60.26	N	N
Pb3LUN7251	ZFRIt003	scaffold167.0	719366	aat	3	10	219	CAGTGCCCATATCCTTCCTC	59.51	GGCGAGGGTATTGATTTTCA	59.9	N	N
Pb3LUN7397	ZFRIt004	scaffold212.0	453439	aat	3	10	242	CACCTTCACAACGGACATGA	60.57	CGCATTTTGTGCAGCATTAG	60.41	N	N
Pb3L6N1659	ZFRIt005	scaffold215.0	252533	aat	3	10	200	GGCTCAAGTTGCACACCATA	59.72	GCGAGCTAAGGCAAAATTCA	60.48	6	93.31
Pb3L10N2523	ZFRIt006	scaffold261.0	178100	aat	3	10	228	GCCGAACGTGTTTCTTCAAC	60.68	GGGTTCGAATCCACTCCTCT	60.46	10	34.5545
Pb3L3N0639	ZFRIt007	scaffold287.0	10802	aat	3	10	181	AAAAGGCTGAAATGCCTCTG	59.45	TCTTGTACCAGCAGAGGTGAA	58.51	3	96.1
Pb3L8N1963	ZFRIt008	scaffold304.0	505571	aat	3	10	216	AGAGTTTTGGTGGGCAGCTA	59.88	TGTAGCATTGGGTTGAAGCA	60.26	8	57
Pb3L15N6170	ZFRIt009	scaffold31.0	242796	aat	3	10	205	GACCTGGGCGTTTGAATTT	59.92	GCGATAGCCCCAAGTAATCA	60.06	15/11/17	174.7
Pb3LUN7511	ZFRIt010	scaffold339.0	105979	aat	3	10	209	AGGCTTGGAATTTGGTCCTT	59.94	GGGCCCAAAATTAGAAGAGG	59.9	N	N
Pb3L9N2128	ZFRIt011	scaffold368.0	195495	aat	3	10	177	TGTTGCTGCAATCTGCTTTC	60.14	GGGTAGGGACTGAATTTTGGA	60.17	9	11.7
Pb3L11N2918	ZFRIt012	scaffold460.0	332633	aat	3	10	179	TCCTTTGCGTAGCACTTTGA	59.61	CCCTCCCTTAAAGGCTTTCT	58.85	11	82.35
Pb3LUN7707	ZFRIt013	scaffold491.0	170672	aat	3	10	201	TCAAGCGAATCCTGAACCTC	60.34	CAGGTGACCGAGTCATTTCA	59.68	N	N
Pb3L10N5630	ZFRIt014	scaffold521.0	117592	aat	3	10	210	CATGTTCCACCCAAGGCTAT	59.81	CGGTGATCGAATTAACCTTCA	59.95	10/12	91.9
Pb3LUN7793	ZFRIt015	scaffold547.0	73965	aat	3	10	197	CCTTCAAACAAACCCCAAAA	59.81	GTGTTCGCGTCTGTTTTCCT	60.3	N	N
Pb3LUN7807	ZFRIt016	scaffold572.0	236985	aat	3	10	227	CATGGTGGGCAACCTAATTT	59.69	TGGGAAGCTCAGCAGTTTCT	60.13	N	N
Pb3LUN8156	ZFRIt017	scaffold864.0	52485	aat	3	10	180	GCCTACTCCTCTCCCCCTTA	59.67	CACGAGAATTGTGCCAAATG	60.11	N	N
Pb3LUN8182	ZFRIt018	scaffold897.0	68936	aat	3	10	165	CCCTTCTCTTTCTCCCCATC	60.01	GGTTGAAGATTAAGCAGGGAAG	59.26	N	N
Pb3LUN8192	ZFRIt019	scaffold906.0	89875	aat	3	10	258	GCATTGTGTTCGAAAGTTGC	59.33	TGAGCATTTGGGGGTTTAGT	59.43	N	N
Pb3LUN6717	ZFRIt020	scaffold1208.0	81405	aat	3	11	251	CGGTTCGTGTACGTTGTTTG	60.07	CGTCGAACAAAGTTTATGAGGT	58.31	N	N
Pb3L9N2234	ZFRIt021	scaffold155.0	461441	aat	3	11	190	AATGGTCCATGTTGGTTGGT	59.95	GCAATCCAATTCCCTCAGAA	60.01	9	49.3
Pb3L10N2554	ZFRIt022	scaffold177.0	241963	aat	3	11	283	CGCGTAGAAACAAGGGAATG	60.63	CTCCGGTCCTACGGTTCTTA	59.19	10	56
Pb3L15N4205	ZFRIt023	scaffold38.0	1231716	aat	3	11	201	TTATCGTGGGTCCAAGCCTA	60.46	TGCCTATGGGTTTGACATTG	59.4	15	109.433
Pb3L4N0957	ZFRIt024	scaffold387.0	129629	aat	3	11	199	CAACTTTGAAGTAGAGCAGATACCA	59.07	ACTTCGTCGGACAGAGGTTG	60.3	4	51.2
Pb3LUN7617	ZFRIt025	scaffold404.0	269982	aat	3	11	237	TCAGCTGAACCCAATCATACA	59.14	AAGGCTCCTGTTACCTTTTGAA	59.3	N	N
Pb3L17N4675	ZFRIt026	scaffold507.0	135792	aat	3	11	198	ACTCTCCTCCCTCCTCTTGG	59.8	TGGGAATCATGAGAACGACT	58.07	17	22.6
Pb3L2N4948	ZFRIt027	scaffold94.0	428288	aat	3	11	184	TTCCAGTCTAACCCCGTTTG	59.96	TCGATCCCATATCTGAAAAGGT	59.8	2/4	115.593
Pb3L2N0436	ZFRIt028	scaffold113.0	733886	aat	3	12	210	GCACCCGTTAGTTGAGGATG	60.52	GGGTTCAATCCGACCTGTTA	59.79	2	130.91
Pb3L15N6229	ZFRIt029	scaffold186.0	665971	aat	3	12	202	TCACACCCAAAGACCTCCTC	60.09	CGTCCACCATGAAAGACTTG	59.13	15/3	116.05
Pb3LUN7415	ZFRIt030	scaffold251.0	510209	aat	3	12	191	GAGGGGTGAGGTTTATGTCC	58.3	CTTGTCATGGGTACGGTTGG	61.2	N	N
Pb3L8N5451	ZFRIt031	scaffold33.0	199935	aat	3	12	201	CGGTGAGACAGGAGGAAGAG	59.98	CAAGCCCCTACCCTCCTTAG	60.08	8/15	86.7
Pb3L17N6319	ZFRIt032	scaffold34.0	575027	aat	3	12	231	TCTGGCCACGAAGAGAAGAT	59.95	AGGCAGGCATATACGTAGCA	58.44	17/10	17.1214
Pb3LUN7705	ZFRIt033	scaffold489.0	142339	aat	3	12	218	GGCTCCATGCAGTTGTGTAA	59.72	TGAAGGACCAACGCTTCAAT	60.64	N	N
Pb3LUN7993	ZFRIt034	scaffold698.0	93148	aat	3	12	240	TGTGCCTTTGTGCCATACTT	59.2	CAATAGCCCCGAACTTACCA	59.95	N	N
Pb3L12N5889	ZFRIt035	scaffold7.0	519928	aat	3	12	238	TCTCACGGCTATGTCATCCA	60.22	GTTCTGCTGCAAAGATGCAC	59.6	12/6/4	103.22
Pb3LUN8142	ZFRIt036	scaffold835.0	63889	aat	3	12	223	CAGGGTTTTGATGAACCAATG	60.21	CTTTGAACCATCTGCCACCT	60.11	N	N
Pb3L3N0561	ZFRIt037	scaffold86.0	751316	aat	3	12	203	CGTTTCATGCCTTACGCAAT	61.02	TTCGATGGTCAGCTATGGTG	59.67	3	31.0545
Pb3LUN8166	ZFRIt038	scaffold873.0	113260	aat	3	12	192	CAATTTGGGCAGGGTTTTTA	59.81	AGCCAAGGTGTTTGGATAGC	59.2	N	N
Pb3L11N2946	ZFRIt039	scaffold121.0	704364	aat	3	13	210	CATTGTTGTACCCCAAAAGTTG	59.29	CGAGACACACGTCCCAATAA	59.57	11	107.9
Pb3L10N2694	ZFRIt040	scaffold164.0	91617	aat	3	13	208	GCACACATCAAATACCCCAAA	60.61	TGCCTTGTGAGAAGCTCACTT	60.19	10	126.044
Pb3L9N2182	ZFRIt041	scaffold29.0	187523	aat	3	13	197	ATGCTGGTCATCACATGGAA	59.92	GCACTAGGTCTTCCGTGCTC	60.02	9	46.9
Pb3L11N2793	ZFRIt042	scaffold301.0	276753	aat	3	13	193	GAGAACCCAGGGGTAGATCA	58.94	GCTAGTGACGAGCAGTGTTGG	61.04	11	6.5
Pb3L2N0152	ZFRIt043	scaffold305.0	238729	aat	3	13	194	TGTTGTAGGTAGCCTCATTGC	57.92	TATCACCGGTGGAGTTGTGA	59.96	2	24.26
Pb3L8N1847	ZFRIt044	scaffold578.0	246055	aat	3	13	237	TGAGGCTTCTGTGGCACTTT	60.97	ATCAAATGTGGTCGGTGACA	59.81	8	21
Pb3L5N1095	ZFRIt045	scaffold807.0	156201	aat	3	13	193	GTGGTAGGCCAAAAATGTCC	59.29	GAGGAAGGACTGGATGATGC	59.62	5	18.4
Pb3LUN6734	ZFRIt046	scaffold1233.0	73932	aat	3	14	203	CATGAGGTTGGAGGTTTTTGA	59.96	GGCGTGAGTTTGAACCTTGT	60.16	N	N
Pb3L11N5758	ZFRIt047	scaffold156.0	137524	aat	3	14	224	GGTGCTGTAAGGTGGTGATG	59.01	ATGAAACCAGCCAAACAACC	59.84	11/3	8.66
Pb3LUN7846	ZFRIt048	scaffold584.0	163724	aat	3	14	200	CCAAGGCACAACGAAATCTT	60.11	CAAATTCCCAATCGTCACCT	59.79	N	N
Pb3L8N5448	ZFRIt049	scaffold12.0	1615272	aat	3	15	210	CAGAGGAGACTTGTGGCTTTG	60.04	CCCCTGCATTAAATTGGTGA	60.69	8/11	21.6455
Pb3L11N5726	ZFRIt050	scaffold8.0	1101549	aat	3	15	218	GGCTATGCCCTTTTATTTTTCC	60.16	CGAACTGGACCAACTTCAGG	60.68	11/17	8.98
Pb3L15N4181	ZFRIt051	scaffold122.0	125922	aat	3	16	204	GAAGTCCCTCTTCTGCCACA	60.39	AACTAGAATGCACCCATCTGC	59.21	15	107.287
Pb3L11N2835	ZFRIt052	scaffold493.0	98855	aat	3	16	227	CCCTTGGCGATTCTTGTAAA	60.07	GTACAAACCCCTCCCAAAAA	58.78	11	39.3
Pb3L9N5515	ZFRIt053	scaffold53.0	987959	aat	3	16	233	TGAAGGAGGAACAAGATGAGTG	59.33	GACCAAAATGCCCTTGAAAA	59.92	9/14/5	92.325
Pb3L4N5130	ZFRIt054	scaffold65.0	260536	aat	3	16	229	GCCTCCAGACTCAAACTTTCC	60.24	TGCGAGAGCGTAGGAGAAAT	60.12	4/5/9	31.86
Pb3L7N5390	ZFRIt055	scaffold174.0	48473	aat	3	17	265	TAGGCGAGATCTAGGCAGGA	60.07	GTGTCTGGCCCCATCTTTT	59.92	7/13	68.22
Pb3LUN6812	ZFRIt056	scaffold132.0	323071	aat	3	19	217	CATCACGTGAGGGTGACGTA	60.59	CTTGTCCTGTTGGATTGCAC	59.14	N	N
Pb3L10N2652	ZFRIt057	scaffold163.0	229272	aat	3	19	190	ATTGGAGAAGGGACATGCAC	59.93	TCGTGCTACGGTGAAGTCAA	60.45	10	112.85
Pb3L12N3146	ZFRIt058	scaffold468.0	298017	aat	3	19	266	GGGTTTATGCCGACTAATGG	59.3	CCTTAACTCCAGCGCAAAAT	59.36	12	38.4
Pb3LUN6569	ZFRIt059	scaffold1085.0	23613	aat	3	21	243	CAAGGGCGTTTTAGGATTCA	60.07	CCCCATACGTGTGATGTTCTT	59.73	N	N
Pb2L15N14893	ZFRIt060	scaffold108.0	63489	ac	2	20	257	GGAAAAGCTTGACAAACGCTAT	59.8	CCTTGGTTGCATCCAGAAGTA	60.12	15	146.32
Pb2L17N16406	ZFRIt061	scaffold11.0	60775	ac	2	20	267	CGAGCAAAACAATGTGCTTC	59.47	TCCGATCGTGTACCCAATTT	60.19	17	68.3
Pb2L5N04173	ZFRIt062	scaffold1173.0	29502	ac	2	20	200	ATGGCGAGAACTCTGAGGAA	59.95	AAACGGAGCACGTCACAGTA	59.37	5	88.05
Pb2LUN23276	ZFRIt063	scaffold1327.0	33095	ac	2	20	184	GGGGCGGTGGTATGAGTTAT	60.96	CCCCAATCCTGACCCTATCT	60.15	N	N
Pb2L11N19948	ZFRIt064	scaffold229.0	147230	ac	2	20	207	CCGTTTTGTTCCATGAGCTT	60.11	GCATGCACTTGCAATCTTGT	59.88	11/5	16.25
Pb2L10N08717	ZFRIt065	scaffold24.0	797016	ac	2	20	204	GGGAAATGCTCTAATCTGCAA	59.31	CCCATCATAAATCAATCCCACT	59.91	10	21.0903
Pb2LUN24285	ZFRIt066	scaffold260.0	499895	ac	2	20	147	TGGCTTTAAACGGTTATGCTG	60.14	TGAGGAGGGAGGGAATACAA	59.48	N	N
Pb2LUN25196	ZFRIt067	scaffold465.0	273585	ac	2	20	193	GCAAGACCCTTATGCCAACT	59.2	TGAGGCCTAACTGCTTCGAC	60.54	N	N
Pb2L14N12798	ZFRIt068	scaffold548.0	46435	ac	2	20	239	CCCGCTACGTACGCTATGTT	60.17	CGTTGGCGTGAGTTAACAAT	58.7	14	54
Pb2L5N04028	ZFRIt069	scaffold678.0	28140	ac	2	20	177	GGCCCCCAAAATGTAAAAAC	60.4	TCTGCCAAGAAAGCATTGTG	59.99	5	68.8
Pb2L11N09908	ZFRIt070	scaffold679.0	123614	ac	2	20	197	GGAAGATGGTCCGAACACAA	60.9	GCTAGGGTTTATGCGACACA	58.8	11	6.94
Pb2L17N16156	ZFRIt071	scaffold749.0	168540	ac	2	20	198	TGTTGGTAGTGGACCTTCTCC	59.05	CCCACACTTAATCCCCGTTT	60.96	17	12.7
Pb2LUN26899	ZFRIt072	scaffold802.0	73176	ac	2	20	203	GCGCCTTTTCTTCTCAGTCA	60.66	AACGGCCAAGAAACATCAAC	59.98	N	N
Pb2L4N03115	ZFRIt073	scaffold913.0	154377	ac	2	20	171	CCCCCAGGTTTAGAAAACTCA	60.33	CCTTCGGGCAAATGAAGATA	60.03	4	26.3
Pb2LUN23113	ZFRIt074	scaffold1277.0	62021	ac	2	21	200	ACGGGTCACATCCTTCTAGC	59.17	GCGGATGAAGAAGAATCACTG	59.83	N	N
Pb2LUN23433	ZFRIt075	scaffold1419.0	37974	ac	2	21	227	AATCTGCATTCCACGCAATA	59.14	CCCATCTCAAAAGGTCAGCA	61.18	N	N
Pb2LUN23669	ZFRIt076	scaffold1560.0	13198	ac	2	21	201	TTATTAAGAGCGCGCCTAGC	59.76	CACGGGTAGGAATTCCATTG	60.18	N	N
Pb2LUN23800	ZFRIt077	scaffold162.0	604224	ac	2	21	238	GAAAACAGTTTGATTGCCTCAG	58.88	GGACGCAAGATGGAGGATTA	60.04	N	N
Pb2L6N05963	ZFRIt078	scaffold176.0	136990	ac	2	21	198	CCCGGTTCCCTCTCTTTCTA	60.56	GATGGCGATGATGGGTTTAT	59.61	6	70.575
Pb2L7N18484	ZFRIt079	scaffold205.0	316660	ac	2	21	194	CTAACCCCTCGCCGTAAAAC	60.84	GTGACTCCGGCTGACAGATT	60.27	7/1	63.3667
Pb2L10N09166	ZFRIt080	scaffold220.0	10283	ac	2	21	212	CCACCACCCATCTTCTTCTG	60.5	AGAAATGCCCACGAAATGAG	60.07	10	69.3857
Pb2L9N07877	ZFRIt081	scaffold225.0	64963	ac	2	21	246	GACGGTGCGCTGAAACTATT	60.28	CAGCTCTCATTGTGTGATCG	57.91	9	47.4167
Pb2L5N03886	ZFRIt082	scaffold243.0	219572	ac	2	21	204	CTTTTGCTGTGCAAATGGTG	60.29	CTGCTTCTCCTCCTCAATCG	60.09	5	18.5
Pb2L9N07629	ZFRIt083	scaffold246.0	604830	ac	2	21	203	ATGGACCAATCACCACACCT	60.1	GGATGAGGATGAGGGAGGTT	60.28	9	10.4333
Pb2L17N21869	ZFRIt084	scaffold269.0	125123	ac	2	21	214	GCTGTTGAGCTAGGCAGGTT	59.64	CCCGAGTCCTCACCAAGTAA	60.1	17/8	118.6
Pb2LUN24362	ZFRIt085	scaffold277.0	418091	ac	2	21	202	TAAAACCCTCCAAACCGTCA	60.34	CGAAGTTGACCCTTTCACGA	61.2	N	N
Pb2L4N03082	ZFRIt086	scaffold322.0	383581	ac	2	21	189	TCTGAACAAACTAACCCCCTGT	59.9	GCGGCAATAGCACCATTATT	59.96	4	23.35
Pb2L2N17191	ZFRIt087	scaffold447.0	253562	ac	2	21	194	ATCCCAAACAGCATTCCAAG	59.93	CATGTCCAAAACCGTCACTG	60	2/7	74.2
Pb2LUN24320	ZFRIt088	scaffold459.0	299955	ac	2	21	187	AGGGAGGGTTCGGTAAATTG	60.18	GATATGGGGAAAAACCGTGA	59.62	N	N
Pb2LUN25993	ZFRIt089	scaffold612.0	155562	ac	2	21	220	CATCTTCCGTGAATCCAGTTG	60.5	CCCTGAGGTTTAGGAGAACG	58.79	N	N
Pb2L14N20833	ZFRIt090	scaffold74.0	115716	ac	2	21	231	GCCATGCCACAATTTATGCT	60.87	TCGACGAATGACAAGGCTTA	59.42	14/6	93.8545
Pb2LUN26706	ZFRIt091	scaffold759.0	111297	ac	2	21	291	CCATGTGAAGTTTGGGTGTC	58.83	CCCCCACAGTGATGTTGATA	59.22	N	N
Pb2L7N18219	ZFRIt092	scaffold90.0	299241	ac	2	21	222	AACTTCTCATGGCCACCAAC	59.97	CGTGTATGGGACGTCATATTG	58.78	7/1	18.7571
Pb2LUN27484	ZFRIt093	scaffold972.0	2866	ac	2	21	185	GACATCCCAAGCAGGAAGAC	59.66	AAGCCATGCATGTATGTTCG	59.57	N	N
Pb2L14N12779	ZFRIt094	scaffold1056.0	12264	ac	2	22	193	CCCTTGGACGTTAATTGGTG	60.22	TGGAAATGGTCCGTACACCT	60.23	14	42
Pb2LUN22833	ZFRIt095	scaffold1214.0	15977	ac	2	22	199	CCATGATTCCCAATTGAACC	59.99	TCACTGCTCCCCAGATCCTA	60.76	N	N
Pb2LUN23153	ZFRIt096	scaffold1295.0	31722	ac	2	22	219	GATTTTGGGTTTTGGGTCCT	60.03	ATGCATGTTGTGCATGTGTG	60.04	N	N
Pb2L9N07726	ZFRIt097	scaffold213.0	311367	ac	2	22	209	ACTGTTTCCAGCAGGCTTGT	59.91	GAAGATTGCCCCACAGAAAA	60.05	9	28.9
Pb2L17N21523	ZFRIt098	scaffold34.0	286210	ac	2	22	159	ACAGGCCGAATGACCTTATG	59.96	TCAATGGACGGTGATTTTGA	59.9	17/10	17.1214
Pb2LUN24650	ZFRIt099	scaffold341.0	328892	ac	2	22	245	CCCCAACTAGCTCCCATAGA	59.15	CCACATGATGCATGAGGATT	59.33	N	N
Pb2LUN25766	ZFRIt100	scaffold572.0	49230	ac	2	22	202	TTAACTGCCTCAGCGAGCTT	60.29	CCTGAATCATCCTTCAGACTTTG	60.12	N	N
Pb2L7N18360	ZFRIt101	scaffold58.0	1115984	ac	2	22	219	GTGGGATGTCCGTCCAAGT	60.8	GACAAGGAAGCATGCAGTCA	59.99	7/1	51.72
Pb2L5N04737	ZFRIt102	scaffold593.0	147152	ac	2	22	239	TTGCCTCCACTCAAAGTGAC	58.85	TCCAAAGCTCTCCTTTCTTTG	58.71	5	152.1
Pb2L17N16173	ZFRIt103	scaffold611.0	220427	ac	2	22	198	TCAGTTGGCAAGCATATCCA	60.22	TGGCTTGTGTATTGATGTTGTG	59.51	17	17.225
Pb2L12N20136	ZFRIt104	scaffold7.0	688195	ac	2	22	199	AGACGTTTGCAGAGGACGAG	60.59	TGCATACGACATGGCATTTA	58.58	12/6/4	103.22
Pb2L14N20970	ZFRIt105	scaffold82.0	557414	ac	2	22	240	GGAAAGCAACACCGACAATAA	59.99	CCCCATGGTGGATTTTGTAA	60.42	14/6	104.614
Pb2L3N02199	ZFRIt106	scaffold115.0	275490	ac	2	23	238	CCCGTAGGATGTGGCATAAC	60.21	GAATCCGGCCTTCCTAACTC	60.04	3	97.9
Pb2LUN24027	ZFRIt107	scaffold197.0	83916	ac	2	23	224	ATACCTGTGCATCCCGTAGG	59.84	TGTGATCTGTGAGTGGGTCTTT	59.62	N	N
Pb2LUN24236	ZFRIt108	scaffold239.0	376391	ac	2	23	200	GAGTGCAAACACCAATGCAG	60.31	ACGGCTACGACCTCACAAAT	59.62	N	N
Pb2L2N00685	ZFRIt109	scaffold39.0	247097	ac	2	23	171	GGGCATAGGATTATCCGACAT	60.02	TCGTGCAAGAAATTGTCAGG	59.84	2	33.9
Pb2L11N10743	ZFRIt110	scaffold484.0	23982	ac	2	23	222	GCACACACTCCAACTCCAAA	59.73	TGGCCATACTTGCTCTTTGA	59.42	11	131.4
Pb2LUN25693	ZFRIt111	scaffold551.0	132726	ac	2	23	200	CTTCGAAAGGTTCCCAGAAG	58.91	AAGTACGGACCAAGGTGCAG	60.17	N	N
Pb2L10N09474	ZFRIt112	scaffold84.0	748648	ac	2	23	244	CATAAGCACCCAAACTCGTG	59.19	GCCATGAGTCAAAGAGTCCAG	59.86	10	115.9
Pb2LUN22018	ZFRIt113	scaffold1002.0	5218	ac	2	24	198	GTGAGTGGGCTTTTGGGTTA	59.97	TCCACAGCATCGAGCAGTAT	59.42	N	N
Pb2L5N03671	ZFRIt114	scaffold147.0	191375	ac	2	24	250	TACCTGTGCGTCCACAACAT	60.03	GGGTTACGACCCTTCCACAT	61	5	8.5625
Pb2L14N12505	ZFRIt115	scaffold17.0	34711	ac	2	24	196	TGTCGTTCAGCTTCACCTTC	59.01	TGTACGACATTGGGTTACGC	59.47	14	11.4462
Pb2L11N10071	ZFRIt116	scaffold41.0	1153749	ac	2	24	212	GGCACACCCTGAATCACTG	60.1	TGCTGCAAAGAGGAATCCTAA	59.97	11	39.96
Pb2L12N11052	ZFRIt117	scaffold500.0	314845	ac	2	24	201	GCGCTGGATGACCACTAAAA	61.17	TGGTGGTCTGAGGTTGTGTG	60.63	12	42
Pb2LUN25636	ZFRIt118	scaffold543.0	192853	ac	2	24	208	CAGGTGAGTGGGCTTTTGAT	60.11	CTCCGCAGCGTCATACAATA	59.86	N	N
Pb2L10N09213	ZFRIt119	scaffold650.0	240592	ac	2	25	208	AAGGCGATGTCTCATGTGGT	60.54	AACTGATCATTAAGCCCAGCA	59.72	10	86.4
Pb2L14N20795	ZFRIt120	scaffold42.0	430358	ac	2	26	221	TTGGGATCAAAGTGGTTTCC	59.77	GCTCCATGATTCAGGTTGGT	59.93	14/17	65.15
Pb2L16N16044	ZFRIt121	scaffold102.0	96482	ac	2	27	189	AACTTTAGTCTAATCCAGGCATACG	59.22	GCCTCGATATTCGTGCTAGG	59.83	16	128.34
Pb2L7N18679	ZFRIt122	scaffold146.0	467572	ac	2	27	247	TGCTGGACCGCAGTTATATG	59.71	CCGCGTCTGAACAAATATGA	59.69	7/15	40.2333
Pb2L10N09416	ZFRIt123	scaffold163.0	688404	ac	2	27	205	TAAGCCCAAAGCGGACAATA	60.58	GACCGGACCAGGACTTCATA	59.93	10	112.85
Pb2L7N06527	ZFRIt124	scaffold563.0	231943	ac	2	27	199	GGATCGTTAGGCATTTCACAA	59.95	CAGGTGAGTAGGCCTTTTTCC	60.12	7	38.4
Pb2LUN25266	ZFRIt125	scaffold473.0	210837	ac	2	28	235	GGGGTTACGACCTTGCTACA	59.99	GTCCGCAACATCATGCAATA	60.5	N	N
Pb2L11N10157	ZFRIt126	scaffold210.0	22556	ac	2	30	260	CATGAACCTCTCAAGAACCACA	60.15	AAGTGCGTTGGACTTCAGGT	59.77	11	71.5
Pb2LUN26228	ZFRIt127	scaffold655.0	32715	ac	2	30	196	ATATTGGGCCAAGGAACATC	58.72	AACGCCTATATGGCCGAAGT	60.84	N	N
Pb2LUN24063	ZFRIt128	scaffold199.0	110763	ac	2	31	216	TGCCATGTCCAAGTGATACC	59.37	ACGGGTTGTTTCTTCATTCG	59.97	N	N
Pb2L11N10139	ZFRIt129	scaffold268.0	2142	ac	2	31	234	TGGACACCAACTAACACGTCA	60.06	ATGGGGCGTCATATTGTGAT	60.04	11	71
Pb2L4N03155	ZFRIt130	scaffold311.0	222459	ac	2	31	252	CTTGTGCATCCCGTAGGATT	59.96	TCGACTCGACGACATGATCT	59.37	4	29.0667
Pb2LUN24881	ZFRIt131	scaffold381.0	435149	ac	2	31	200	TTCTACAGTTGCCACCGTTTT	59.66	CCTCTCACTATTGAACCAGGTG	58.72	N	N
Pb2LUN24129	ZFRIt132	scaffold206.0	116130	ac	2	34	211	GCCGCTTTGTAAAGGAGAGA	59.59	CGGTGCAACCTGAAAATAGA	58.77	N	N
Pb2LUN24567	ZFRIt133	scaffold331.0	118234	ac	2	34	212	TGCACTTCAAAGCATTCACA	58.99	AGTTTGGAAGTGGGGCATTA	59.43	N	N
Pb2L3N02473	ZFRIt134	scaffold10.0	1207243	ac	2	37	185	CCAAGTCAAATTCGCATCCT	60.07	TCTGTTGTTTGGAGGCCATT	60.49	3	122.671
Pb2L14N13222	ZFRIt135	scaffold106.0	125295	ac	2	38	198	TGGTTTATGAGGGTTTCTTCTAGC	60.03	ATGCGCGACTTACACGTTTT	60.7	14	127.236
Pb2L7N06398	ZFRIt136	scaffold418.0	122315	ac	2	39	208	GCGGCGAGTGTCTTATTTTC	59.85	TTCCCTTGATCACCTCCATC	59.86	7	25.9
Pb2L15N13949	ZFRIt137	scaffold159.0	460918	ac	2	49	298	CCCATTTTCGCTTTTGCTAC	59.72	TCCAAATATCTTGCGTCCAA	59.11	15	36.3167
Pb3L15N3832	ZFRIt138	scaffold13.0	1008510	aca	3	10	203	AATAGCGCATAGATCCAACCA	59.58	CCTCCCCATAAGCTTCATCA	60.03	15	20
Pb3LUN8029	ZFRIt139	scaffold857.0	170424	aca	3	11	198	GAATGTGATGAAGTAGCGATGC	59.74	ACTGACCTCAGCATGGGAAT	59.53	N	N
Pb3L5N5192	ZFRIt140	scaffold139.0	548844	aca	3	12	170	CGAAGTTTCCATCAGAAGCA	59	GCGCAATGGTGTTCTAGGAT	60.1	5/15	30.9
Pb3LUN6782	ZFRIt141	scaffold1275.0	56114	aca	3	13	213	TGCTTTACAGCTGAGCTTCG	59.51	AAGTTTCCCTCGGGGTTTTA	59.81	N	N
Pb3L8N5484	ZFRIt142	scaffold68.0	348399	aca	3	13	214	TCGATTACAGCCTGCAACTT	58.53	CAGCTGTGTTTCCTTGGTTG	59.33	8/16	51.6
Pb2L12N11319	ZFRIt143	scaffold1037.0	109993	ag	2	20	195	TTTTTGGCCTCTATGCCCTA	59.68	CCAACACTGGCCCTATCAAT	59.81	12	84
Pb2L14N20766	ZFRIt144	scaffold107.0	727835	ag	2	20	202	CCCCCATTTCCAGCATATTA	59.62	CCATGACCAAACCCATCTTC	60.17	14/12	42.35
Pb2L15N13981	ZFRIt145	scaffold111.0	53435	ag	2	20	202	GGAGAAGGTTGAATCGATGG	59.48	CGCCCTTTCTCTCCTTCTTT	59.96	15	43.25
Pb2L3N02224	ZFRIt146	scaffold115.0	802076	ag	2	20	222	AAAGGTGCATGGTTTGGTTC	59.84	TGCAGTTGGAAGGAATGTAAGA	59.75	3	97.9
Pb2L15N14237	ZFRIt147	scaffold1200.0	29621	ag	2	20	212	CCATTCGCCCATATTTCACT	59.78	ATGAAGGTTTTGCGGACAAG	60.11	15	76.375
Pb2L15N15002	ZFRIt148	scaffold141.0	699068	ag	2	20	181	AGTGAGGGTCTGGAGGTGTG	60.15	CCCTCACCTCACTTCTCTGC	59.99	15	150.525
Pb2L12N11206	ZFRIt149	scaffold15.0	1054061	ag	2	20	235	GCATGCTTCACCAGTTCAGA	59.99	TGGCTAGTTTGTGGAGATTGG	60.12	12	73.075
Pb2L7N18189	ZFRIt150	scaffold161.0	549221	ag	2	20	217	GCAGAGAGCAAGGGAGTTGT	59.6	TGTCAAAGTAGCCGTTGCAC	59.91	7/1	9.8
Pb2L5N03793	ZFRIt151	scaffold171.0	221615	ag	2	20	199	TTGGTTTGGGGTTGCTATGT	60.23	CCCCTCTCCCCTTTTCTTTT	60.76	5	8.91429
Pb2L17N21815	ZFRIt152	scaffold18.0	966068	ag	2	20	196	CATTGGATGCCCATCTATATCA	59.64	TCCTGTAGGGAGGGGTCTTT	59.93	17/7/1	125.645
Pb2L15N21246	ZFRIt153	scaffold186.0	629278	ag	2	20	195	TTTGGTTACCGAGGAAATGG	59.79	CCTCGTCTGCTTTGAGTCCT	59.6	15/3	116.05
Pb2L4N03027	ZFRIt154	scaffold191.0	178463	ag	2	20	201	CAGAATTGGCGTTTCATTCA	59.66	AATCGAATCCAATCCAACCA	60.13	4	22.3667
Pb2LUN23972	ZFRIt155	scaffold195.0	400	ag	2	20	215	TTGATTCAAAGGCGATCCTC	60.15	AACGCCATCGTTAGTCGTTC	60.14	N	N
Pb2LUN24046	ZFRIt156	scaffold197.0	355877	ag	2	20	197	CACATTGGTCACGAAAGGAG	59.13	TCCCACAACTAATCCCCATT	59.1	N	N
Pb2LUN24076	ZFRIt157	scaffold199.0	456899	ag	2	20	200	TTGAATATGTGGGTGTGTGGA	59.68	TTTGTTTGCAGTCAGCTTGG	60.03	N	N
Pb2L1N00401	ZFRIt158	scaffold20.0	1147330	ag	2	20	199	TTGTTTCTCCAGCTCCCCTA	59.81	CGTTGCAGTTGACTTGAAGC	59.64	1	92
Pb2L17N21989	ZFRIt159	scaffold214.0	589848	ag	2	20	200	TTCATTCGAAGAACCCGATT	59.51	CTCGAGTCAAATTGCGACCT	60.4	17/9	148.4
Pb2L12N11005	ZFRIt160	scaffold217.0	351979	ag	2	20	187	CCTGCTACAGCAACAACTGG	59.51	CACACAATACATTGCCCTCCT	59.87	12	35.3333
Pb2L13N20518	ZFRIt161	scaffold219.0	477555	ag	2	20	195	GGATTGTCCTTGTCCCTCTG	59.51	CTCATGGGCCATACCACAGT	60.8	13/16	68.65
Pb2L8N06765	ZFRIt162	scaffold238.0	359676	ag	2	20	199	AGAAGCCAAAATCCCCAGAT	59.9	TCTCCGTCAACCTCTCTGGT	59.83	8	21.2375
Pb2L13N12313	ZFRIt163	scaffold274.0	473824	ag	2	20	218	CCCTGCAAATCTCACTTTCC	59.67	GACCTCTTGCTCCTTCAGCA	60.68	13	84.925
Pb2L3N02171	ZFRIt164	scaffold287.0	102328	ag	2	20	201	CCCGTTTGAGTGGCTAACAT	59.99	AGAACTTGGCTCTTCGAGCA	60.28	3	96.1
Pb2L9N07807	ZFRIt165	scaffold29.0	538706	ag	2	20	219	AAAGCAGAACCTTGGCTTGA	59.99	ACTGGTTTGCCCTTGCTTTA	59.75	9	46.9
Pb2L12N11119	ZFRIt166	scaffold303.0	380034	ag	2	20	187	CGAAGAAGATGGGTGGGTTA	59.93	TCTCGCCTAATTCCAGTTCG	60.34	12	72.1
Pb2LUN24449	ZFRIt167	scaffold310.0	491249	ag	2	20	199	CAATGGGGTTGTTTGGATTC	60.03	AAAAAGGGAGAAAGCCACAA	58.81	N	N
Pb2L15N21221	ZFRIt168	scaffold316.0	8757	ag	2	20	191	ACGCATAGTGCTTGGTGTGA	60.33	TACTCGCTCTGTCTCCCACA	59.57	15/3	42.9
Pb2L10N09366	ZFRIt169	scaffold321.0	326976	ag	2	20	202	GCTGGGAGCTGGGAATTAAC	60.96	CAAATCCAATGCCTTCCACT	59.93	10	93.5
Pb2L4N03373	ZFRIt170	scaffold325.0	101374	ag	2	20	199	CTGTTTTCCTTTTCCCACCA	59.94	CGAGGTGGTTTGTTTGGATT	59.83	4	52
Pb2L4N03120	ZFRIt171	scaffold342.0	404881	ag	2	20	205	GCTGGTTTGTTTTCCTCCAG	59.71	CAACTACATTACAGCAGTTGACGTT	59.71	4	26.4
Pb2LUN24713	ZFRIt172	scaffold346.0	258733	ag	2	20	199	TCGTCAATCAGCAAGAGTGG	59.98	CTGACACCCCAAAACCATTT	59.69	N	N
Pb2L2N01242	ZFRIt173	scaffold357.0	438015	ag	2	20	199	AAGAGGGTGGAGTCGGAGAG	60.78	CGATCTCCTCCCAACAAAAA	60.04	2	103
Pb2L6N06352	ZFRIt174	scaffold362.0	285837	ag	2	20	207	CAAAGATGGAAGCAGAAGTCG	60	GGTTGTGTGTCATTCACTCAAGA	60.07	6	115.2
Pb2L5N03978	ZFRIt175	scaffold388.0	321816	ag	2	20	203	CAAAGATGGCCATATCCACA	59.35	CCGATGACTCATTGCTCTCC	60.77	5	48.35
Pb2LUN24018	ZFRIt176	scaffold419.0	88919	ag	2	20	206	TTCGCTATAGCCAGCCATTT	59.84	GCGCTCTCTCATTACGCTCT	59.89	N	N
Pb2L7N06585	ZFRIt177	scaffold429.0	108007	ag	2	20	203	CAAACGGACTCCAAACAACA	59.58	GGGTGGCTGATTCTGATGTC	60.48	7	50.5
Pb2L15N13836	ZFRIt178	scaffold46.0	760639	ag	2	20	199	CGTCTTGAACCACCATCTCC	60.51	CCACTTTCTTCCACCACCAT	59.82	15	35.95
Pb2L12N10785	ZFRIt179	scaffold472.0	270159	ag	2	20	164	ATCCCGCGTCTAACAACAAC	60	TTCCTGAAAATTGCCACCTC	60.05	12	2.8
Pb2LUN25477	ZFRIt180	scaffold517.0	212670	ag	2	20	189	TTGGGAAGGTAAGTGGGAGA	59.52	CCTAACTTGGGTTAAGTGGGATT	59.67	N	N
Pb2L11N09780	ZFRIt181	scaffold538.0	32902	ag	2	20	200	TGGTGTGACCTCTGCGTATG	60.74	TTTCAGGTGCCAAAGTGTGT	59.19	11	4.70909
Pb2L7N18333	ZFRIt182	scaffold58.0	810966	ag	2	20	215	TGAGTAAAAGAGGGATGGCATT	59.97	TGCAGAATGCTTTCGATGAC	59.96	7/1	51.72
Pb2L9N07562	ZFRIt183	scaffold59.0	920936	ag	2	20	171	TCTTGTTTGGGTGGTGTTGA	59.98	CCATCACCATTGGACTCACA	60.38	9	3.5
Pb2L2N00815	ZFRIt184	scaffold609.0	74571	ag	2	20	192	CCAAACACATGACCACAAGC	60.01	AAATGGAGCAGGTGGGAGTA	59.55	2	52
Pb2L11N10698	ZFRIt185	scaffold622.0	335665	ag	2	20	196	AGAGGTTGAGGGGTCAGAGG	60.64	TGGGTGGTGTTCTTTTTCTTC	59.06	11	117.35
Pb2LUN26070	ZFRIt186	scaffold633.0	25371	ag	2	20	200	ATCCCAAGGCATAAAACACG	59.82	GGACACAGACAGACCCTTGAG	59.74	N	N
Pb2LUN26097	ZFRIt187	scaffold637.0	117555	ag	2	20	222	TTGAGAATTTGGGGTTCGAC	59.91	TCCGTCTAGCCTCTGCTTGT	60.16	N	N
Pb2L4N17741	ZFRIt188	scaffold65.0	405595	ag	2	20	198	CAAGCTCGATCCTCTCACCT	59.56	TTTGACATCATTGCCTCTGC	59.81	4/5/9	31.86
Pb2L2N00969	ZFRIt189	scaffold674.0	89628	ag	2	20	221	CTGGGGAAGTTTAGCCACAA	60.1	ATCCCGTGTGCGTTTTACTC	60	2	79.4
Pb2LUN26418	ZFRIt190	scaffold702.0	39863	ag	2	20	213	CGGGAGTGTGGTGATAAGGT	59.84	TTAGCTTGCATGCACTTTGG	60.01	N	N
Pb2L17N16626	ZFRIt191	scaffold703.0	160453	ag	2	20	200	AACCACCATGACAGTTGGGTA	60.14	TAACGAGGGCTTCCGTAGTG	60.26	17	99.9
Pb2LUN26426	ZFRIt192	scaffold705.0	124971	ag	2	20	242	TTGCAGATTACCCTGCAGAA	59.42	CCCACAGCTTTGGAATTTGT	59.97	N	N
Pb2LUN26480	ZFRIt193	scaffold721.0	144692	ag	2	20	203	GTGGTGGAGGGTTGAGAAGA	60.09	CCAACCCTCTCTCGTGACTC	59.83	N	N
Pb2LUN26573	ZFRIt194	scaffold734.0	119377	ag	2	20	272	GAAGGATCGAAGAAGCGGTA	59.41	TTGGTAGAAGATTAGCTAGGCAGTT	59.12	N	N
Pb2LUN26620	ZFRIt195	scaffold746.0	69749	ag	2	20	209	AAGCTCGTTACATGGGTTGG	59.99	CAACATGGCTAAGGAGACTCG	59.88	N	N
Pb2LUN26838	ZFRIt196	scaffold791.0	39592	ag	2	20	194	CGCTTTATCATTCCCATTGC	60.42	TCATCAAGGTCATTGAGTCCA	59.07	N	N
Pb2LUN27087	ZFRIt197	scaffold853.0	52356	ag	2	20	199	GAAATTTTTCGGCTGGATCA	60.02	CAACCAAGAACACCATGCAG	60.15	N	N
Pb2LUN27164	ZFRIt198	scaffold872.0	165537	ag	2	20	228	ACATGCACATGCACATTCCT	60	GCACCATTACATGGGCCTAA	60.72	N	N
Pb2LUN27191	ZFRIt199	scaffold879.0	51532	ag	2	20	204	GCATGGAATTGAAGCCAGAT	60.04	GCTTTGGCACTCAAAACACA	59.89	N	N
Pb2L10N09198	ZFRIt200	scaffold881.0	140340	ag	2	20	205	GAGAAATGCAGTGGGGATTG	60.46	AAAGTGACCGCTCAAAATGC	60.26	10	82.7
Pb2L3N17239	ZFRIt201	scaffold89.0	131074	ag	2	20	278	GGCGCAGATATCTTCCTTCA	60.32	AAGAATTGGCAAGGGTAACG	59.09	3/12	103.871
Pb2LUN27287	ZFRIt202	scaffold914.0	59768	ag	2	20	207	TTTTTGTGTGCGTGTGTGAG	59.35	CTTTGCAGCTCACAGCTCTT	58.55	N	N
Pb2LUN27321	ZFRIt203	scaffold918.0	55762	ag	2	20	194	AGAAATTGAGGAGGGGTGGT	59.79	AGGACAAATCGGACGGTACA	60.38	N	N
Pb2L1N16885	ZFRIt204	scaffold949.0	67625	ag	2	20	199	GCATATCCACCACAAGAGCA	59.68	GGGGCCTTCCTTCCTCTAAT	60.76	1/7	50.7
Pb2L14N13317	ZFRIt205	scaffold950.0	78371	ag	2	20	207	GGTGGATCTGTGGGTAGATGA	59.79	CTGAAAATGTGCCCTGCATA	59.69	14	142.7
Pb2L5N04795	ZFRIt206	scaffold97.0	631639	ag	2	20	178	TTCATGCATATGGACCCTCA	59.88	TTTGGTGGAGGAGTGGAGAG	60.23	5	160.325
Pb2LUN22715	ZFRIt207	scaffold1190.0	23653	ag	2	21	200	TCAGCCACCCACATTAGTGA	60.11	AGTAGTCCACCACCCCTCCT	59.85	N	N
Pb2LUN22905	ZFRIt208	scaffold1231.0	1385	ag	2	21	208	AGGCCAAAATTGTGTGGTTC	59.84	TCTTCCTCCCGACTCTTTCA	59.92	N	N
Pb2L12N20269	ZFRIt209	scaffold128.0	91422	ag	2	21	202	ATAACCAAAAACCCGCAACA	60.22	TCGCAAAGCAAAGAGAGAAA	58.92	12/9	126.04
Pb2L10N08781	ZFRIt210	scaffold1302.0	72769	ag	2	21	228	TGAACGCGTAAAACCATCAG	59.73	CGGCCTCTTGCCATATCTTA	60.19	10	26.4
Pb2LUN23248	ZFRIt211	scaffold132.0	533853	ag	2	21	191	TTGAGGAGCAATAGGGGTTG	60.07	GCGCAACCACTTCAAAGTCT	60.44	N	N
Pb2L15N13780	ZFRIt212	scaffold154.0	83509	ag	2	21	193	GAAAGTTGGGGCCTGTAATG	59.43	AAGTACCCCGGTACCCTCAA	60.6	15	33.4154
Pb2LUN23835	ZFRIt213	scaffold1668.0	7238	ag	2	21	271	TTGCCTGCAAACAGTCTTATG	58.98	ATGGGGTTGATGCATACTGG	60.6	N	N
Pb2L14N12503	ZFRIt214	scaffold17.0	205856	ag	2	21	226	CCCACCAACTTTCATTCCTC	59.38	ACAGCCATGAACCCTACACC	59.85	14	11.4462
Pb2L16N15844	ZFRIt215	scaffold187.0	393407	ag	2	21	192	ATATTATGCCGCGACCAAGA	60.44	GCCCGATGTATTCTTTACCG	59.43	16	79.95
Pb2L16N21466	ZFRIt216	scaffold19.0	1190517	ag	2	21	225	CAAGTGCAGGCTAACGATCA	60.01	GGTAAAAGCGTAGGGGAAGC	60.1	16/13	16.725
Pb2LUN24134	ZFRIt217	scaffold206.0	592678	ag	2	21	204	AAGCTGGTTATGTGGCTGCT	59.9	ATTGAGTTCGCTCGTTCGTT	59.88	N	N
Pb2L6N06248	ZFRIt218	scaffold223.0	380882	ag	2	21	245	GGAATTGGGGTTTAGGGTTT	59.05	CGTCAAGTTCGTTTCCCTTC	59.71	6	107.65
Pb2L12N10829	ZFRIt219	scaffold255.0	290167	ag	2	21	194	CGAACTTTGACAAGGCGATA	58.92	ATGCCACTCCAAATGGAAAC	59.8	12	11.2
Pb2L11N10622	ZFRIt220	scaffold259.0	524321	ag	2	21	199	ACAGGTTCTGGTTCTCGATG	57.71	AACACCCGCGGTTTCTATC	59.95	11	113
Pb2L3N01936	ZFRIt221	scaffold302.0	464796	ag	2	21	202	CAACCCCGATCCATATCAAA	60.52	TCCACGAGATTCGAACGTAA	59.27	3	45.7333
Pb2LUN24470	ZFRIt222	scaffold313.0	296048	ag	2	21	225	TTTTCCCTCGCAAAGTATCC	59.16	ATCCGCATGCCTTCCATA	59.99	N	N
Pb2L17N16836	ZFRIt223	scaffold328.0	15960	ag	2	21	201	TAAGCATGGCAAAGGTGATG	59.69	CAGGAAACTTGAGGGAGACG	59.84	17	141.878
Pb2L8N18817	ZFRIt224	scaffold33.0	414787	ag	2	21	192	CTCCTGCAAGTGCAAATTGA	59.99	CTGTCAATTCGGTCAATACCC	59.3	8/15	86.7
Pb2LUN24571	ZFRIt225	scaffold331.0	146982	ag	2	21	178	AAATCCGGCATCATTTTACG	59.79	CTGCATCTGCTCGACTCAAA	60.29	N	N
Pb2L10N09543	ZFRIt226	scaffold338.0	357070	ag	2	21	170	CGCCTTTAGACAAATGAAGGA	59.35	AGGTACCCGTCATTCCACAC	59.7	10	119.22
Pb2L15N13972	ZFRIt227	scaffold360.0	406595	ag	2	21	233	GCAACACATCAGCTGCCTAA	60.02	CACTCAACCACCACCACAAC	59.89	15	40.55
Pb2L12N10854	ZFRIt228	scaffold365.0	30706	ag	2	21	217	TTTCAGACAGTGAGCGAACG	60.17	ATTCTCTGGCAGCCGAACT	59.97	12	11.7125
Pb2L9N07641	ZFRIt229	scaffold368.0	14278	ag	2	21	202	GATTCCCGAGGAGAGAATCG	61.07	CGGCTGCTACTCCAATATGC	60.76	9	11.7
Pb2LUN24983	ZFRIt230	scaffold404.0	375951	ag	2	21	198	CAGGTTTGCAGTCGAATCAT	58.72	AAAGGAGCTTGATGCTGGAG	59.57	N	N
Pb2L13N12122	ZFRIt231	scaffold411.0	78981	ag	2	21	208	TCGATCTCCACCGATCTCTT	59.76	ACCATGCTGACCATGCATAA	59.96	13	62.8
Pb2L10N09095	ZFRIt232	scaffold420.0	354502	ag	2	21	179	AATCCCACAAACCATTGCAT	60.06	AGAATTGGGTCTCAAATGCTG	59.18	10	59.15
Pb2L17N16884	ZFRIt233	scaffold44.1	382615	ag	2	21	197	TTGTGCCCTTTTTCCTACCA	60.47	GGGCTAAACGCTTTGATGTT	59.23	17	142.65
Pb2L5N17776	ZFRIt234	scaffold45.0	377589	ag	2	21	226	TTGGAAGGATGTGGAACAAA	58.95	TACACCGCCCCTCTTAATTG	59.95	5/11	62.05
Pb2L6N05523	ZFRIt235	scaffold47.0	654370	ag	2	21	223	GCCCTAAAGCCTTCACTCCT	59.85	TCACTTGGACTGCTTGAAGG	59.01	6	14.7077
Pb2LUN25365	ZFRIt236	scaffold491.0	18026	ag	2	21	239	ACAACCCAACCAACTGAAGC	60.01	CACCACAAGCCATCTCTCAG	59.42	N	N
Pb2L11N19786	ZFRIt237	scaffold5.0	865939	ag	2	21	199	ATAACCCTATCGCCCGAAAC	60.17	ACATCCATGGACGACGATTT	60.2	11/3	69.9538
Pb2L17N16545	ZFRIt238	scaffold524.0	174330	ag	2	21	200	AGATGGGGGCTTTCAAGTTT	59.94	TGACCCTACCTTTGCTTTCAA	59.73	17	77.8
Pb2LUN25627	ZFRIt239	scaffold543.0	56383	ag	2	21	198	TTTGCGGCCTTCAAACTAAT	59.72	TCGTTGAGACGTCGATGAAG	59.98	N	N
Pb2L5N17933	ZFRIt240	scaffold56.0	1175992	ag	2	21	171	CACTCACTGTGCTGGTAGGG	59.33	AGCGCTTCAAAGTTTCCAAC	59.5	5/11/7	150.075
Pb2L8N06986	ZFRIt241	scaffold613.0	40099	ag	2	21	185	CACTGCCAAATAATGGGATCT	58.92	CTGCTGCAAAAGTTGTTTGG	59.51	8	34.2
Pb2L2N00498	ZFRIt242	scaffold614.0	56163	ag	2	21	199	ACAGATCCACCAGTGGGAAG	59.96	TTGTTCACTTCATCGCGTGT	60.31	2	10.1
Pb2L5N04184	ZFRIt243	scaffold69.0	87360	ag	2	21	210	TCAATGTGAAGTGGGTTTCG	59.54	ACCGCAACTATCCCTCTCCT	60.1	5	88.6333
Pb2LUN26395	ZFRIt244	scaffold697.0	202581	ag	2	21	201	CAGCCAAAACCAAAAGCAGT	60.28	ATGCCCAACAGAAGGATACG	59.96	N	N
Pb2L2N01340	ZFRIt245	scaffold700.0	2670	ag	2	21	165	TGGACCTAAGCACCTTGTCC	60.11	TGCTCGACATAACGATTTGC	59.84	2	111.3
Pb2L14N20828	ZFRIt246	scaffold74.0	44147	ag	2	21	210	TGGCTGTGGCTTCTCTTCTC	60.68	GCGCAAGGAAATCCATACAT	59.93	14/6	93.8545
Pb2L14N13054	ZFRIt247	scaffold744.0	16577	ag	2	21	200	TGCCTTGATTCATTCAGTGG	59.65	CATGGGGGATGGAGTTATCA	60.54	14	112.74
Pb2L14N20979	ZFRIt248	scaffold82.0	663602	ag	2	21	201	GATCCGCACAAATGTTGTCA	60.53	GTCATCAGCAGCCATACGTG	60.3	14/6	104.614
Pb2L3N01876	ZFRIt249	scaffold86.0	254205	ag	2	21	192	AGACAAGACTGAGGGCCAAA	59.84	CGGTTGATCCCTTTCTTCAC	59.53	3	31.0545
Pb2L6N06084	ZFRIt250	scaffold894.0	11471	ag	2	21	213	GGCGCAAGTTTGAATAGCAT	60.24	CTTTTGCTTGCCTTCTCAGC	60.27	6	83
Pb2LUN26249	ZFRIt251	scaffold917.0	136920	ag	2	21	200	TGAGCCTGCACAATTGAAAG	59.99	CCATCTCTTTCGCGGATCT	60.31	N	N
Pb2L17N16757	ZFRIt252	scaffold959.0	111372	ag	2	21	194	TGAAGTTTACTGGCCCTTGC	60.25	GCACCACATGGCCTTTAAGT	60	17	128.68
Pb2LUN27500	ZFRIt253	scaffold977.0	129432	ag	2	21	244	TGCAACAAACTGGAAATTGG	59.56	GGGTTTGGTTAACAGCCTCA	59.97	N	N
Pb2L8N07068	ZFRIt254	scaffold99.0	793682	ag	2	21	192	AGGAGCTAGCATGCTTTGGA	60.12	CGACACGAACACAAGAAACA	58.31	8	52.775
Pb2L17N16482	ZFRIt255	scaffold11.0	1357763	ag	2	22	204	GGGCTCGGGAATTAAGAGTC	60.04	CTTTGTTTGGTGTGCCAATG	60	17	68.3
Pb2L2N01460	ZFRIt256	scaffold113.0	505375	ag	2	22	197	GCATGGCGAGGACTTGTAAT	60.1	GAAGGGTATGGCCTTTTTCC	59.78	2	130.91
Pb2L4N17635	ZFRIt257	scaffold135.0	100717	ag	2	22	198	CGAATTGGGTCTTGCAGATT	60.07	GACGTGGAGGAGGAGAAAGA	59.38	4/16	18.3714
Pb2L7N18672	ZFRIt258	scaffold146.0	754290	ag	2	22	193	TAGCCACCCCCACTACACTT	59.47	TAGTTCGCCTAGGCTTCTGC	59.75	7/15	40.2333
Pb2L8N06794	ZFRIt259	scaffold152.0	407053	ag	2	22	201	CGACTCAAAGCCAAGCAAGT	60.57	TTGAGCCTTGACCCATCTCT	59.8	8	24.4667
Pb2LUN23926	ZFRIt260	scaffold173.0	604560	ag	2	22	208	ATGATCACCACCTGCTGCTT	60.69	CTTCGTCCTTCCTCCCTACC	60.07	N	N
Pb2L10N09035	ZFRIt261	scaffold177.0	204053	ag	2	22	203	GCCGTGGGTTTCTTACTGAA	60.11	GCGATATTTACCGCCAAGTC	59.57	10	56
Pb2L3N17622	ZFRIt262	scaffold182.0	537429	ag	2	22	210	TCAGTTGCATCCAAAGTGCT	59.44	TGTGCAGTGGAGAACGAGTC	60.03	3/6	54.8
Pb2L16N15743	ZFRIt263	scaffold184.0	441664	ag	2	22	199	GACAAACAACCAGTGCAACAA	59.65	AGGATCGTTTGGGAACACAC	59.83	16	67.52
Pb2L16N15588	ZFRIt264	scaffold185.0	684068	ag	2	22	210	GCAGGTTGGGGCTAATAGGT	60.34	GCTCCTCTCCCCTTTTTGTC	60.19	16	60.4
Pb2L10N19497	ZFRIt265	scaffold192.0	78884	ag	2	22	203	GGGTGCGGTTTTAACTTCAG	59.61	CCAACAGGACTCGGCATTAT	59.96	10/17	113.575
Pb2L9N07739	ZFRIt266	scaffold213.0	445894	ag	2	22	241	TGCCTGGAAGGGATATCAAG	60.03	TGTTCTTTGGGCTCTTCGTT	59.85	9	28.9
Pb2L1N00036	ZFRIt267	scaffold231.0	438041	ag	2	22	198	CACTATGCCAGTGACAAAGATTG	59.69	AGTAGATGCTAGGGCCACCA	59.72	1	13.8
Pb2L4N03488	ZFRIt268	scaffold244.0	510696	ag	2	22	199	TCCTCCATGCCTTCTTCTTG	60.33	AGCTCTCACTCCGGAACCAT	61.19	4	63.9167
Pb2LUN24245	ZFRIt269	scaffold251.0	489513	ag	2	22	183	ATCGTTTTTGGCCAAGTGAG	60.11	GATGATATTGGCAGGGGTGT	59.63	N	N
Pb2LUN24261	ZFRIt270	scaffold260.0	52488	ag	2	22	191	TCGGGAATTCTCCCTATGTC	58.93	GGAGCAAATTCCCTCACAAA	60.05	N	N
Pb2L12N11079	ZFRIt271	scaffold262.0	113555	ag	2	22	165	TTCAATCCCATGCAAAGACA	60.05	AAAGAGGAGTGCATGGAAGC	59.43	12	47.7
Pb2L10N09234	ZFRIt272	scaffold266.0	202660	ag	2	22	193	GTCGTGCTCCAACTGTATGC	59.32	GAGCTCTGCTTCTTCTTCTTCC	59.01	10	90.7667
Pb2L7N06609	ZFRIt273	scaffold285.0	201992	ag	2	22	207	ACCCTAGTCGTCGTTCTTGC	59.36	GCAGAGACGGAAAGAAATGG	59.81	7	64.45
Pb2L11N09835	ZFRIt274	scaffold301.0	31704	ag	2	22	233	GCCAACCTCCAAGAATTTGA	60.05	GCCGCCAAAGTCATAGTAGC	59.87	11	6.5
Pb2LUN24488	ZFRIt275	scaffold320.0	233121	ag	2	22	197	TTTTACAGCGTGCGAGTGAG	60.19	CCTACAATCCCCGTCGTCT	59.94	N	N
Pb2LUN24524	ZFRIt276	scaffold330.0	115667	ag	2	22	201	CCACTATTGCTGCAAATGCT	58.94	CGGTCTCAGCATGAAATTGA	59.8	N	N
Pb2L11N09931	ZFRIt277	scaffold337.0	179363	ag	2	22	172	CCACTCAGTGTACCAACCACA	59.5	TCCCAAAAATACCGCAACAT	60.19	11	23.0333
Pb2L2N00604	ZFRIt278	scaffold35.0	840636	ag	2	22	218	GCAGAGAGCAAGGGACTTGT	59.6	CGCTCTTTCTCTCCCCATTT	60.7	2	29.2263
Pb2L11N10504	ZFRIt279	scaffold355.0	261626	ag	2	22	210	GAGAGGTTTGGGGGAAGCTA	60.57	CGCACACTGCACTTCTCCT	60.19	11	108.9
Pb2LUN24967	ZFRIt280	scaffold400.0	352030	ag	2	22	188	GAGGCAAATATGGGGTTTGA	59.76	GTCTCACAAGTCGCAACCAA	59.88	N	N
Pb2L3N01769	ZFRIt281	scaffold412.0	335397	ag	2	22	230	TTTGAAAGAGGCTGACTGCAT	60.01	TGATGACAATGTTCTTGCTTCC	60.12	3	17.3
Pb2L14N12740	ZFRIt282	scaffold421.0	320463	ag	2	22	224	TGCCAAATCCAATTCCTACC	59.76	TGCCACACTGCTATGCTTTC	60.02	14	18.9
Pb2L8N06887	ZFRIt283	scaffold43.0	327308	ag	2	22	200	CTTGCTCATGTCAACCCAAA	59.69	TCCTCTCCCCTCACTTCTCTC	59.94	8	31.4529
Pb2L13N20632	ZFRIt284	scaffold48.0	1123242	ag	2	22	172	TGGAGTATGCCATGTTTGACA	59.98	TTCTCCAGCCTACGGTTACG	60.26	13/2	25.3538
Pb2L13N11919	ZFRIt285	scaffold51.0	858794	ag	2	22	220	GCTCAATCATAACCGCTCAA	58.87	AACCCACTAGGGCCACTCTC	60.51	13	17.124
Pb2L9N18924	ZFRIt286	scaffold53.0	342599	ag	2	22	200	CTTGGAAGAATTCGCACCTC	59.81	AGAGGATCATTGGGGGTCTT	59.76	9/14/5	92.325
Pb2L4N03539	ZFRIt287	scaffold54.2	923133	ag	2	22	198	TCGAGGGGATACAATGGACT	59.36	GAAATTGTTTCACCGGTTCG	60.34	4	64.6333
Pb2L4N03431	ZFRIt288	scaffold545.0	63484	ag	2	22	191	CCCAAAAGTAACCGAGCGTA	60.12	TTCAGCCAGCCACTCTCTCT	60.28	4	60
Pb2L5N04427	ZFRIt289	scaffold554.0	53780	ag	2	22	191	CGGAAGAAATCACCAACGAT	59.93	TCCTCCTCCTCCTCCTCTTC	59.88	5	127.05
Pb2LUN25811	ZFRIt290	scaffold579.0	257868	ag	2	22	201	GTCCTTGCTTGTCCGTCAAT	60.12	CCAGTGGGGATAGTGGAAGT	58.87	N	N
Pb2L6N06081	ZFRIt291	scaffold582.0	244587	ag	2	22	186	TTTGATTGCACTCGGAAGC	59.94	TGAGATTGTTGCACCCACTT	59.14	6	82.4
Pb2LUN25913	ZFRIt292	scaffold594.0	81171	ag	2	22	283	CGGCCTTTGATCTTTTCTCA	60.32	CCCGTGAGGTAATCAGTTGAA	59.98	N	N
Pb2L3N17200	ZFRIt293	scaffold62.0	954719	ag	2	22	187	ACCTTCGCCATGAGAATACG	60.1	GGGAGCTGTTATTGGCACTC	59.7	3/10	32.2
Pb2LUN26130	ZFRIt294	scaffold639.0	79294	ag	2	22	230	GGGCAAAAAGTTGACAAACC	59.45	GACACAAACCCACTTACAGCAG	59.7	N	N
Pb2L15N14106	ZFRIt295	scaffold64.0	1101653	ag	2	22	207	GGGAAGCTTAGTCGGTTGGT	60.5	CGCCCAAGTCCTCATTACAC	60.52	15	52.79
Pb2L3N01947	ZFRIt296	scaffold722.0	120428	ag	2	22	196	GGCTTCATATGGTGGGAATG	60.15	TCAAAGACAAGACGACCACCT	59.75	3	51.6
Pb2L13N12031	ZFRIt297	scaffold735.0	109766	ag	2	22	193	AGCCTATGGTCTTGCGAATC	59.3	ACGCTCGCCTCTCTTCTCTC	61.35	13	39.6
Pb2LUN26769	ZFRIt298	scaffold774.0	36321	ag	2	22	210	TCTCCCTGTTGGGGTAGTTG	59.96	AGGCACGTTCCCTTTTCTCT	60.25	N	N
Pb2L14N13011	ZFRIt299	scaffold811.0	142669	ag	2	22	224	GCCGGCAAATAGGTAGTGAA	60.1	TGCTTTTCCAGCAAAGTCGT	60.94	14	104.6
Pb2L9N08442	ZFRIt300	scaffold817.0	121207	ag	2	22	209	GCAGCTTTTCCTGGAGATGA	60.48	ATAAATGGATGCCGTTGCTC	59.93	9	111.46
Pb2LUN27005	ZFRIt301	scaffold831.0	28227	ag	2	22	208	ATGGTTGGGTTCCTTGAGC	59.92	CCCTTTTCCCCATCAATTCT	60.12	N	N
Pb2L10N19455	ZFRIt302	scaffold85.0	701469	ag	2	22	200	AGAAAGACAACCAGATGTGCAG	59.4	TGCAATGTGTTTGTAAGCAGTG	59.84	10/17	30.1125
Pb2LUN27371	ZFRIt303	scaffold923.0	143701	ag	2	22	205	CCAGCATCAACTCCTGTCAA	59.83	ACGGGCAATGAATCTGAAGT	59.56	N	N
Pb2L2N17158	ZFRIt304	scaffold94.0	819645	ag	2	22	213	GACATGATGGATCCGGTCTC	60.3	GAGTCATGCATGTGGTCCAT	59.35	2/4	115.593
Pb2L2N00842	ZFRIt305	scaffold124.0	129223	ag	2	23	190	CAATTTCAATGCCCGTTTG	59.92	TGGAGTTGTTGGCATAGCTG	59.86	2	54.0778
Pb2L2N01524	ZFRIt306	scaffold140.0	568855	ag	2	23	199	AGACCTTGTATGCGCTCACC	60.28	CGCTTGGAGAACTGGAGAAA	60.51	2	131.062
Pb2LUN23511	ZFRIt307	scaffold1478.0	15716	ag	2	23	211	AATCTCATCCAACCGGAAAA	59.36	GTGATGGGTTTTTGCTTGCT	60.12	N	N
Pb2L10N09010	ZFRIt308	scaffold157.0	735231	ag	2	23	194	CACCAATTCTTCCCTTTCCA	59.9	TCTACCGACACTGGACATCG	59.7	10	55.6875
Pb2LUN23715	ZFRIt309	scaffold158.0	607407	ag	2	23	197	GTTGCCGTGTAGGTTTCCAT	59.86	TTCTCTGACCATCCCCACTC	60.05	N	N
Pb2L11N10649	ZFRIt310	scaffold181.0	125435	ag	2	23	207	AGATTTTTCGCATCCTGCTG	60.35	AGTGGGCAAGAATCAACTCAG	59.34	11	116.214
Pb2L4N17687	ZFRIt311	scaffold200.0	102058	ag	2	23	205	TTGCTAATGCAGGGTTAATGG	59.97	CCTTCCCACCACACAAAGTT	59.86	4/16	19.0667
Pb2LUN24085	ZFRIt312	scaffold202.0	16587	ag	2	23	285	TGGGATTTTAACGAGGGAGTT	59.82	CCTATTTTCCACCCACCACA	60.6	N	N
Pb2L13N20408	ZFRIt313	scaffold22.0	472805	ag	2	23	220	TCATGGTCAAAAGAGACCGTAA	59.61	TGGCCAAACCCTCTTAGAAA	59.68	13/15	80.5353
Pb2LUN24168	ZFRIt314	scaffold233.0	320363	ag	2	23	175	GGGAATAGGCGTGCAGATTA	60.06	CCCTCACGCAAAACCTTAAA	60.1	N	N
Pb2L6N05197	ZFRIt315	scaffold263.0	62134	ag	2	23	197	TCCGGGAAAGTTTTATGCAG	60.07	TGTCTCGCTTTTGGAGCTTT	60.13	6	1
Pb2L17N16560	ZFRIt316	scaffold323.0	92769	ag	2	23	176	ACAAAACACAACCACGGTGA	59.9	CGGTTCGAAGAGGGGTTAAT	60.31	17	80.15
Pb2LUN24633	ZFRIt317	scaffold339.0	447504	ag	2	23	222	GGACGCAATTGAAGATAGCA	58.87	CACCGTCGGCTGTATGTATG	60.01	N	N
Pb2L1N00045	ZFRIt318	scaffold371.0	56450	ag	2	23	199	TTCAAGCCTCCAAAAAGTGG	60.22	AAGGCCATCATTTTCATGGT	59.25	1	38
Pb2L3N01833	ZFRIt319	scaffold378.0	158087	ag	2	23	295	CCTAGGCTCGTGATACCATCAT	60.36	CGGTGGAAGCCAAAATAAGA	60.07	3	25.08
Pb2L17N16316	ZFRIt320	scaffold385.0	268762	ag	2	23	237	AAGGCCATAGCAACATCCTG	60.1	TGGGTCGAGATGAGTTTGTG	59.68	17	33.3333
Pb2L6N05863	ZFRIt321	scaffold389.0	256333	ag	2	23	219	TTCCCAAAAGAGCCAATCAG	60.18	AAATGACCAAATTGCCCTCA	60.31	6	51.1333
Pb2L15N13348	ZFRIt322	scaffold401.0	348189	ag	2	23	201	CCCACCTCGGTACTGTGAAA	60.94	CTCCTCCTTCCCTCCAATTC	60.01	15	12.1
Pb2L17N16340	ZFRIt323	scaffold479.0	191296	ag	2	23	206	TTTGAGGAAGCGAAGCAGAT	60.1	AACACCCCACGAAGACAAAC	59.87	17	45.5
Pb2L9N19127	ZFRIt324	scaffold50.0	161025	ag	2	23	219	GCCAAACCCTACTTGTTGGA	59.97	ATTTTGTGCGGGTAAGCAAG	60.13	9/2	64.8067
Pb2L11N10346	ZFRIt325	scaffold513.0	20413	ag	2	23	209	TGAAGCTGCATGATGAGACC	59.95	GGAGGAGGACTACCACCTGA	59.1	11	103.414
Pb2L15N14512	ZFRIt326	scaffold520.0	258095	ag	2	23	190	AAGACCTGGCCTTTGGATTT	59.94	TCTGGCAGACCAATTCGTTA	59.27	15	103.133
Pb2L9N19029	ZFRIt327	scaffold55.0	625097	ag	2	23	264	AGGCAAGGAAGTTGGGAGAT	60.07	TCCTGGTCTCTTTCTGTCTGC	59.59	9/15/8	11.05
Pb2LUN25733	ZFRIt328	scaffold565.0	259751	ag	2	23	248	CGACCTAAGGCGATGATACC	59.55	CACATGCCGAAAGGTTGTTA	59.58	N	N
Pb2L5N04728	ZFRIt329	scaffold593.0	30056	ag	2	23	240	GGATTGATTTCGCACCATCT	59.9	TGGTGCTTGGCCTTTTCTTA	60.74	5	152.1
Pb2L3N17587	ZFRIt330	scaffold61.0	932760	ag	2	23	200	CTCCCTTCCCTTGTCTTCCT	59.67	ACCAGTTACAACCCCTCCTG	58.91	3/17	58.1
Pb2LUN26154	ZFRIt331	scaffold644.0	227911	ag	2	23	236	GGCCTAACAAGAAGACCGTTT	59.65	CCACGAAAGTTTTTGGAAGG	59.58	N	N
Pb2L13N20371	ZFRIt332	scaffold66.0	840831	ag	2	23	223	AGGATCAATCATTGGCTTGG	59.89	CATCACCTCACAGCCATTTG	60.11	13/15	49.8667
Pb2L6N05757	ZFRIt333	scaffold67.0	793963	ag	2	23	188	ATAAGAAGCCGGGTGTTTCC	60.32	AGGAACCAGCACTCAAGACA	58.44	6	46.1385
Pb2L12N20105	ZFRIt334	scaffold7.0	190701	ag	2	23	187	AAGGAGAAGTAGGCCGAAGC	59.98	AGGCAATGCTCTTTCTTCCA	59.96	12/6/4	103.22
Pb2L12N20231	ZFRIt335	scaffold70.0	420270	ag	2	23	176	AGCAGAATCACTGGCTCGAT	59.98	TGTGCATATAGCATGTTACCG	57.25	12/9	46.5333
Pb2L9N08142	ZFRIt336	scaffold704.0	196976	ag	2	23	217	GGGAGCTCAATCAAAACCTG	59.67	TGCTACCTCAGTGCAGCCTA	59.76	9	59.9
Pb2LUN26794	ZFRIt337	scaffold775.0	123116	ag	2	23	211	GGTCGGATCGGTTTAAGGTT	60.19	TGTCCACTTCATCGAGTCCA	60.25	N	N
Pb2L13N12018	ZFRIt338	scaffold83.0	1001432	ag	2	23	209	TTTGGCCATACAACCATGTG	60.23	ACTGCCTCCTCATCCCTTTT	60.07	13	22.24
Pb2L10N09480	ZFRIt339	scaffold84.0	760719	ag	2	23	200	GTTCTCCTCGGCAACATACC	59.56	CAACGACAACGTAGGCTGAG	59.51	10	115.9
Pb2LUN27074	ZFRIt340	scaffold848.0	149912	ag	2	23	193	GCAACCTCAGCCAATGTTTT	60.12	TGATCACCACCCTTTCTTCC	59.9	N	N
Pb2L8N07144	ZFRIt341	scaffold887.0	67164	ag	2	23	198	AGGAGAGGGTTTCTGGTTCG	60.62	CACCTGGCACTGTTACACCA	60.63	8	78.1
Pb2L7N18206	ZFRIt342	scaffold90.0	65524	ag	2	23	198	TCCACTACGTCCCAAGTTCA	59.13	TGTGAGACCAGCAACAGCTT	59.62	7/1	18.7571
Pb2L9N19069	ZFRIt343	scaffold954.0	134259	ag	2	23	210	CAAGACGCTGAGAACGATGA	60.14	CGGTTCAAAACGTTTCCTTC	59.59	9/17	74.9
Pb2L15N15210	ZFRIt344	scaffold965.0	18190	ag	2	23	221	TGATCATGACACACACTTGCAT	60.04	CAGCAGCACAGGCAGTTTAC	59.66	15	172.7
Pb2L14N12833	ZFRIt345	scaffold987.0	44842	ag	2	23	300	GCCAGCTACTTCCCAAACAA	60.25	CCACCATGGCTCTCATCTTT	60.07	14	69.55
Pb2L14N13240	ZFRIt346	scaffold106.0	333520	ag	2	24	216	AAGAGATGGCTAAGTTGCATGA	59	CACCGTCTCCCTTTTCTCAG	59.84	14	127.236
Pb2L13N12359	ZFRIt347	scaffold116.0	241573	ag	2	24	237	CGCATGTCTTTTCGTTTGAA	59.85	TGAGTAGAGCTCCTCCCCACT	60.4	13	87.0667
Pb2L11N10451	ZFRIt348	scaffold121.0	135310	ag	2	24	297	TGGAGACCTGAAAACAGGATG	60.1	TCTGCAATTTTCTGGGATCA	59.2	11	107.9
Pb2L17N21664	ZFRIt349	scaffold129.0	446335	ag	2	24	218	TTGTGGGCTTAGATGGGTTT	59.43	ATAGTGCTTGCATCCCCGTA	60.49	17/13	4.9
Pb2L8N07300	ZFRIt350	scaffold131.0	283172	ag	2	24	202	TCTTCGAAGTCCATCTGTCG	58.96	CGACCAGGCGAATATAAAGC	59.7	8	103.68
Pb2LUN23305	ZFRIt351	scaffold1347.0	13077	ag	2	24	195	AGAGAAGTGTGTGGGGGTGT	59.45	TTTCTTCCCCTCCTTTTTCC	59.51	N	N
Pb2L14N13111	ZFRIt352	scaffold14.0	732514	ag	2	24	199	TGGTTGATCCGTAGGATTCG	60.85	TTTGAAACAGCTCCACATGC	59.85	14	114.415
Pb2L14N12471	ZFRIt353	scaffold142.0	759694	ag	2	24	186	AAAACCCCAAACCCTGAACT	59.71	ATCCAAAACCCCTCCAAGAA	60.66	14	8.7
Pb2L11N19755	ZFRIt354	scaffold156.0	362714	ag	2	24	193	GGTGGTGGGTCGAAGAGTTA	59.97	CTTGGGAAGTCCCTTCCTGT	60.48	11/3	8.66
Pb2LUN23827	ZFRIt355	scaffold1654.0	8345	ag	2	24	220	AGAAACAATTGATGGCATGG	58.42	AATGCCGTTGGAGCTATGAC	60.1	N	N
Pb2L7N18624	ZFRIt356	scaffold174.0	71605	ag	2	24	190	GGCTTTCAGCCTGCAAAATA	60.34	CTGCACAGCAGGGAATTGT	59.85	7/13	68.22
Pb2L13N12164	ZFRIt357	scaffold188.0	16881	ag	2	24	195	GGTTAGGGTCGGCTAGGTTC	59.96	TGGCTTTCAAATTAGGGGACT	59.95	13	67.475
Pb2L2N01352	ZFRIt358	scaffold209.0	581525	ag	2	24	173	CCTCCTCATCACCCACCTTA	59.92	CGTGTCGTCACCACCATCTA	60.59	2	129.4
Pb2L16N15353	ZFRIt359	scaffold224.0	152188	ag	2	24	216	TTTGCACCCATTGTTGTTGT	59.86	TTCGCAAAGGTCACCTGTCT	60.83	16	28.1
Pb2L15N14109	ZFRIt360	scaffold23.0	79936	ag	2	24	203	GCCTCTCTCTCTGTTTTGTCG	59.22	TGCACAAATGGAGGAATCAA	60.05	15	59.2385
Pb2LUN24183	ZFRIt361	scaffold235.0	31671	ag	2	24	176	CAAGCTTTTTCATGGCTTCA	59.04	TGAGTTATGGGAAGGGCAGT	59.55	N	N
Pb2LUN24312	ZFRIt362	scaffold275.0	118098	ag	2	24	206	ACGACTTCTGCAATCGGTGT	60.72	GATCGGTTGTAACGGGAGAC	59.41	N	N
Pb2L6N05288	ZFRIt363	scaffold30.0	238386	ag	2	24	201	CCCTAAATAAACAGCCTCCTGA	59.62	TTTCTTGAGCAGCCCATTTC	60.33	6	13.9815
Pb2L11N19979	ZFRIt364	scaffold36.0	54629	ag	2	24	276	GGGATGAAGAAGCTGAAGAAA	58.52	TGGGAGATCCCAGTTCTGTT	59.51	11/6	106.95
Pb2L10N09345	ZFRIt365	scaffold408.0	143531	ag	2	24	234	CAAGTGGATATTCCGGGTTG	60.18	CAAGTTAACAGTCCAGCACGA	58.99	10	92.6
Pb2L11N10061	ZFRIt366	scaffold41.0	212011	ag	2	24	239	CGCCCCTCTCCTCCTTTAGT	61.96	CCCCTTCCTCGGATATCTTC	59.86	11	39.96
Pb2L9N19106	ZFRIt367	scaffold422.0	229430	ag	2	24	187	GAAGAATGGGGTGGGAGAAC	60.69	AGGATTTTGTCGTCCTCGTG	60.11	9/17	103.933
Pb2L11N19916	ZFRIt368	scaffold52.0	809024	ag	2	24	193	TTGTAGGGATGCCTTGAGAGA	59.82	CAGGCACAGACAAACAGGAA	59.87	11/3	100.765
Pb2L10N09142	ZFRIt369	scaffold560.0	266307	ag	2	24	230	CCAGGCTAGACACCACCACT	60.17	TCCCCCATCATATCAACCTC	59.56	10	64.8
Pb2L3N02604	ZFRIt370	scaffold63.0	342096	ag	2	24	188	TGTGCTCCATCTGCAAAGTC	59.99	GACCTTGGAAAGTGAAAGAGGA	59.73	3	144.5
Pb2LUN26259	ZFRIt371	scaffold661.0	28771	ag	2	24	197	GGGAACTGTCCTGTTCCTGT	59	CCCTTTGTCAACCCCCTCTA	61.23	N	N
Pb2LUN26320	ZFRIt372	scaffold683.0	126924	ag	2	24	211	TGGTGGTGTTGTTGGTTTGT	59.74	GGCAGATTCCCCATTTTTCT	60.26	N	N
Pb2L6N06147	ZFRIt373	scaffold737.0	71351	ag	2	24	205	CCCCAAGTCCATCTTCCATA	59.74	CCGAATCCAGAATCCGTTTA	59.89	6	99.6
Pb2L16N15907	ZFRIt374	scaffold77.0	297188	ag	2	24	232	GTCAAGCTCTTCGGTTTGGA	60.38	AGCTTCCTCTTTCCCCACAC	60.63	16	85.275
Pb2LUN26806	ZFRIt375	scaffold785.0	75181	ag	2	24	186	TTGATTGCCTACCGACCAAT	60.33	ACCAGAAGCAGAAGCAGAGC	59.9	N	N
Pb2LUN26925	ZFRIt376	scaffold818.0	134948	ag	2	24	224	TACGTCGGTTTGAGCAGTTG	59.9	CTAACGCCCTTTCACCACTC	59.73	N	N
Pb2LUN27084	ZFRIt377	scaffold850.0	149020	ag	2	24	211	GTGTCAGCTAGCACCCAGAA	59.04	TCACATGCTTGGTGTGTTTG	59.14	N	N
Pb2LUN27091	ZFRIt378	scaffold855.0	67975	ag	2	24	204	TGATGAGAGCCAGTAGGGGTA	59.7	TACCAAGCCTGCACCATGTA	60.13	N	N
Pb2LUN27116	ZFRIt379	scaffold864.0	140243	ag	2	24	186	CTCGCCAGATCGTGAATATG	59.25	CCAGCTTCCTCAGCAGTCTT	59.74	N	N
Pb2L5N04925	ZFRIt380	scaffold1.0	865394	ag	2	25	285	CGATGCGTCATGAGTTTTGA	60.81	GCAGCACCTACAGTGCCTTT	60.46	5	167.781
Pb2L3N02455	ZFRIt381	scaffold10.0	990134	ag	2	25	219	GCAATTCTCAGCAAGTTCGTT	59.51	GTGTCCCGCTAAGACCACAT	60	3	122.671
Pb2LUN22256	ZFRIt382	scaffold1058.0	12273	ag	2	25	187	GAAACGAAACGGAAGGATGA	60.05	GGGGGTTAACCGTTTAGGG	60.41	N	N
Pb2L6N05932	ZFRIt383	scaffold109.0	874146	ag	2	25	255	CTCTGCAATCCCAACCAAAT	59.93	TGCTTGTTTTCGATCTGTCA	57.97	6	67.8
Pb2L15N13368	ZFRIt384	scaffold13.0	299013	ag	2	25	200	TGGAGGTGGGAGAGAGAGAA	59.91	AGCACCTCACATGGGAACTC	60.12	15	20
Pb2L6N18058	ZFRIt385	scaffold21.0	577899	ag	2	25	201	CCAAAACGCACACTCTCTCA	60.03	TTCTCCATTTTCTCGGCAAC	60.19	6/16	49.8
Pb2L10N09746	ZFRIt386	scaffold232.0	408368	ag	2	25	205	AGCCACAAATCCCTCACTTG	60.11	GAGGAGCTGAAGCAGCAGAG	60.58	10	132.067
Pb2L4N03332	ZFRIt387	scaffold234.0	176920	ag	2	25	250	TGGAGGAGAAGGGATGAATG	60	AACGCTCAATGTTCACTCCA	59.29	4	45.49
Pb2L10N08709	ZFRIt388	scaffold24.0	712188	ag	2	25	205	TCAACACCCTCGTCGTGTTA	60.15	CTATTTTGTGGCCCAGTTGC	60.5	10	21.0903
Pb2L9N19262	ZFRIt389	scaffold27.0	198434	ag	2	25	199	GGAGACATGGGTTCTGAGGA	60.05	AAGTTCACCCTCCACCCAAT	60.61	9/8	77.6455
Pb2L10N08510	ZFRIt390	scaffold32.0	377293	ag	2	25	225	GCAGGAGGAGGTGAAAAGAA	59.4	ATTGCCGATTGCCATCTAAT	59.4	10	6.33333
Pb2L3N01638	ZFRIt391	scaffold344.0	181261	ag	2	25	217	TGCCAAAGATGAACTTGTCG	59.84	GGGATTAATTCATGGGACGA	59.58	3	12.65
Pb2LUN24779	ZFRIt392	scaffold352.0	292188	ag	2	25	199	CAAGACAAGGTCGTCTTCTCG	60.04	CTTGACGCTGTGTGAAATGG	60.3	N	N
Pb2LUN24868	ZFRIt393	scaffold381.0	162357	ag	2	25	204	CCCAGACTTCTTGGAGACCA	60.23	CAATGAACTGCGCACGTAAG	60.46	N	N
Pb2L10N09661	ZFRIt394	scaffold443.0	141206	ag	2	25	201	TCGATCCCTGTAGCAGAAGAA	59.96	CGAAGTTTGTCAGGTGCATT	58.78	10	127.6
Pb2L16N15470	ZFRIt395	scaffold488.0	92980	ag	2	25	205	GGCGAGGAGAGAAAGAGGAG	60.61	TTGACCAAGCCCTTGTTTTC	60.09	16	32.8
Pb2LUN25343	ZFRIt396	scaffold489.0	283089	ag	2	25	185	TGAGGAGGGGCCTAGTTTTT	60.07	AACGTCCGGTTCAACCTATG	59.85	N	N
Pb2L10N08938	ZFRIt397	scaffold619.0	77303	ag	2	25	154	CGCACACAAACACCTACGTT	59.68	GAAAGCCCTGTCGTGACTTC	59.85	10	52.4
Pb2L2N01398	ZFRIt398	scaffold627.0	108377	ag	2	25	204	CGATTTGGTCTCGACCCTAC	59.55	CATGTCTCTGCCTCCATCAA	59.79	2	130.3
Pb2L11N09903	ZFRIt399	scaffold679.0	4423	ag	2	25	223	CGTGCGGAAATTTTAATGGA	60.8	TCTCGTTTTCACTGCTTTGC	59.2	11	6.94
Pb2L1N16972	ZFRIt400	scaffold95.0	329886	ag	2	25	256	CCTCCAACATTGATGCGTTA	59.54	TGTGGAAGAATGTGCTCCTG	59.83	1/7	96.9
Pb2LUN22409	ZFRIt401	scaffold1108.0	14703	ag	2	26	231	GGCAGAAACCAAAACAAACC	59.45	TGATCTGGCCCGGTTTATAG	59.92	N	N
Pb2LUN22479	ZFRIt402	scaffold1126.0	33415	ag	2	26	226	GCCTAAAAGGATCCCTGCTT	59.69	AAAATCCACGTTTTGCCTTG	59.97	N	N
Pb2LUN23056	ZFRIt403	scaffold1266.0	19450	ag	2	26	220	AGCAGCTTGACTGGAGCATC	60.71	CTGAGGTGCGACCTTCATTT	60.26	N	N
Pb2L6N06201	ZFRIt404	scaffold136.0	527047	ag	2	26	245	GGTTGGGGGCACATAAAAAT	60.78	CCCAGCACCAAATATCATCA	59.35	6	104.531
Pb2L1N00117	ZFRIt405	scaffold144.0	452808	ag	2	26	212	GGCCGTGAATGAGAAATCC	60.42	TAGTACTGGAAGGCGCAAGC	60.54	1	43.6
Pb2L14N12888	ZFRIt406	scaffold168.0	263146	ag	2	26	227	CTTGGCCAAACGACTTCAAT	60.11	GGAAGCAAGCTTCAGCAGAC	60.28	14	82.6286
Pb2L15N21273	ZFRIt407	scaffold172.0	48353	ag	2	26	199	TATGAAAAGGCTGCCATGTG	59.69	TGCCACTTCCCACTTAGTTTC	59.23	15/6	57.2077
Pb2L2N01312	ZFRIt408	scaffold183.0	333760	ag	2	26	209	TGCCTTTGCAAAAATTACCC	59.94	GTTGGTTTTTGGGTGCAAAC	60.25	2	106.346
Pb2LUN24139	ZFRIt409	scaffold208.0	103306	ag	2	26	205	GCAGCATTGAATGTGGAAAT	58.58	GAATCGGAGGTGAAGCTGAG	59.95	N	N
Pb2L15N14536	ZFRIt410	scaffold226.0	199724	ag	2	26	175	GCAGCCCAGAAGGTAGAACA	60.4	ATTCGCTACCGCAGAGAAAA	59.98	15	103.6
Pb2L14N12622	ZFRIt411	scaffold25.0	298684	ag	2	26	194	CAGGCGATGGATGAGTTGTA	59.67	TGGACATATGAGCGGAGACA	60.22	14	13.1625
Pb2L3N01953	ZFRIt412	scaffold265.0	470494	ag	2	26	220	ACGCAAGTTTTGCAGGAAAC	60.29	AAGCTGGTGCATGCTTCTCT	60.16	3	54.8333
Pb2L11N10562	ZFRIt413	scaffold286.0	320159	ag	2	26	201	CGATGTCATCACCTGGTCTG	60.11	AATGCAGGCCTTCCTTCTCT	60.35	11	112.044
Pb2L7N18601	ZFRIt414	scaffold326.0	88379	ag	2	26	202	CGTCAAAAACAACGTTGAGC	59.37	CAGGCAACACCCTGTTCATA	59.57	7/1/14	42.5
Pb2L7N18105	ZFRIt415	scaffold37.0	287479	ag	2	26	194	CCTCCAGGAGCCTCTTCTTT	59.95	ATATGCAATGGTTGGCCTTC	59.79	7/1	5.8
Pb2L3N01803	ZFRIt416	scaffold393.0	339162	ag	2	26	237	GGCTGCAATATGCCAAAAAT	59.94	CAACCATGGCTCTTTCTCTCTT	59.89	3	19.975
Pb2LUN24942	ZFRIt417	scaffold396.0	305747	ag	2	26	198	GATCAGTGATGGTGGTGGTG	59.8	CCTCCTCCTTGTGCCACTTA	60.25	N	N
Pb2L5N04468	ZFRIt418	scaffold40.0	389968	ag	2	26	199	CCCCATTTTTGTGTGTCCTC	60.21	AGTGTGCATTTGTCATGTTGC	59.64	5	135.825
Pb2L9N07761	ZFRIt419	scaffold486.0	102078	ag	2	26	211	CTATGCCCCTTCCCGTATCT	60.3	CAGCTGCTGCTGAAGATTTG	59.89	9	45.9143
Pb2L11N10252	ZFRIt420	scaffold498.0	181692	ag	2	26	215	TGAGTTCCAGGGATTCCAAA	60.43	CTTTCTTTTTGCCCCGTTCT	60.58	11	74.65
Pb2L4N03266	ZFRIt421	scaffold534.0	179297	ag	2	26	222	AGCTTAACCACCACCTTGGA	59.59	CACACCAATGACCAGGAAGA	59.52	4	40.55
Pb2L5N04334	ZFRIt422	scaffold6.0	1134409	ag	2	26	203	CCGGTGTCTGTTGTGAATGT	59.44	CGAGAGCAAAACTCATCGTG	59.59	5	90.276
Pb2L17N16263	ZFRIt423	scaffold631.0	125850	ag	2	26	166	GCAGCTCTGCAAATTCAACA	60.14	CCAAAACTTACACAGCCTCCA	60.15	17	24.15
Pb2L8N18890	ZFRIt424	scaffold68.0	1115337	ag	2	26	208	GGCATGGCAAAAGAAGGTAA	60.07	TGGAGTGCCAATAACAATTCC	59.81	8/16	51.6
Pb2L9N07583	ZFRIt425	scaffold725.0	90163	ag	2	26	201	CAGAAGGCTCATCCTGTGGT	60.26	TGATCGGCTCTGTATGTTGC	59.83	9	9.3
Pb2L2N01186	ZFRIt426	scaffold890.0	80187	ag	2	26	197	AAAACCCAACTCTCCGCTTT	60.11	ACTCCATTCTCCACCTCGTC	59.1	2	99.9
Pb2LUN22131	ZFRIt427	scaffold1023.0	12316	ag	2	27	207	TACTTATTGGCGGGATCTGG	59.92	CTTTGACTTCACTGGCACGA	60.03	N	N
Pb2LUN22666	ZFRIt428	scaffold1180.0	62209	ag	2	27	246	TGTTGCACCCAACATCAATC	60.38	GCCTTTCTTTTCCTCCCATT	59.53	N	N
Pb2LUN23023	ZFRIt429	scaffold1257.0	83456	ag	2	27	201	CCACTTTCTCGGAAACCAAA	60.08	CCCCATTTTCTGGCTCATTA	59.89	N	N
Pb2LUN23392	ZFRIt430	scaffold1396.0	10359	ag	2	27	210	CCTACGAGTGAGGAGGAGCA	60.54	TACCCGTGGGAACCAACATA	61	N	N
Pb2L9N07984	ZFRIt431	scaffold273.0	199272	ag	2	27	201	GGTTTTGCAGCAGCCATTAT	60.1	CAGTGGGGTCCCTAGTTCCT	60.36	9	50.25
Pb2L1N16919	ZFRIt432	scaffold276.0	122456	ag	2	27	209	CACCAGAAGGCGCAGTATTT	60.27	GGAAAACCTTAATGGGCAATG	60.53	1/7	82.6667
Pb2L15N13508	ZFRIt433	scaffold3.0	479218	ag	2	27	202	TGGTCATGTGAGAGGAGGTG	59.66	AAATCACACCCAACACGACA	59.85	15	26.865
Pb2L15N21159	ZFRIt434	scaffold31.0	1093726	ag	2	27	237	CGAGAGATGGCAACACAAAC	59.29	AACGGATGAGACATCGCTCT	59.83	15/11/17	174.7
Pb2L10N19379	ZFRIt435	scaffold314.0	318516	ag	2	27	224	ACGAGAGGAGTCGGAGAGTG	59.58	CCTCACCAGCAAAAGAAAGC	59.99	10/15	12.9
Pb2L12N11349	ZFRIt436	scaffold319.0	81525	ag	2	27	206	CATGCAGAAAAGTGCCAAGA	59.99	ATTGCTTGCTTGCTTTTGCT	60.16	12	88.3
Pb2L2N00456	ZFRIt437	scaffold358.0	234968	ag	2	27	193	ATTGCACACCGAAATCAACA	59.97	CAGCTGCCACCACCTAGTCT	60.47	2	5.53333
Pb2L4N03368	ZFRIt438	scaffold387.0	308487	ag	2	27	265	ACATTGACCAGCATTCACCA	59.97	CCCACCTCAAGACTTCTCGT	59.3	4	51.2
Pb2L17N21926	ZFRIt439	scaffold80.0	343048	ag	2	27	204	GGCCACGAAGGAACATTGTA	60.89	ACCAATCGACTCACCGTCTC	60.12	17/9	111.223
Pb2LUN23444	ZFRIt440	scaffold1432.0	4164	ag	2	28	203	TAAGACTTTTGGGCCCCTTT	59.94	TGGATGTGTAGGTTGCCTTG	59.57	N	N
Pb2L5N03643	ZFRIt441	scaffold317.0	257051	ag	2	28	203	CCATGAAAAGGAAGAGCAGAG	59.06	GAATTTGCCGAAGTCCAGTC	59.68	5	8.4
Pb2L4N02998	ZFRIt442	scaffold462.0	342620	ag	2	28	199	AATTGGCTTTGGGGACAAAT	60.54	ACTCCAAAGCCGCTGATAGA	59.98	4	19.6
Pb2LUN25205	ZFRIt443	scaffold466.0	241540	ag	2	28	236	GGCATGGCATATGAGGAAAT	59.75	CCAGGTCCTTGTTCCATGAT	59.78	N	N
Pb2LUN25456	ZFRIt444	scaffold512.0	58136	ag	2	28	209	CATATGCATGCAGGCTCAGT	59.85	CTGCAGAAACCTCGGTGATT	60.26	N	N
Pb2L14N21028	ZFRIt445	scaffold75.0	893364	ag	2	28	216	TTATCGGTGGTCAAATGCAA	59.93	CCGCCATAGTCCCATAACTC	59.41	14/6	123.112
Pb2L15N15168	ZFRIt446	scaffold100.0	467581	ag	2	29	198	AACGGTGGATGTGAAGCTCT	59.73	GAGCCTTGTTAGGCTGTGCT	59.64	15	165.72
Pb2L11N10395	ZFRIt447	scaffold114.0	268893	ag	2	29	253	CCCCTTTCCTTTTCGATCTT	59.53	TGGGTGTGCAAATGTCTTTC	59.55	11	106.783
Pb2L3N17486	ZFRIt448	scaffold2.0	3053543	ag	2	29	188	TCGTAATACTCGTAGTGCATGATGT	59.99	CTTGGCGCCTTTATTTCTGA	60.33	3/16	146.763
Pb2L7N18459	ZFRIt449	scaffold205.0	85145	ag	2	29	210	CCTTTGGTTTTCCACGTAGC	59.61	CTCGAAGGCATAGAGGAAGC	59.17	7/1	63.3667
Pb2L12N11597	ZFRIt450	scaffold228.0	6383	ag	2	29	171	TCTCACTCTCATCCCGCTCT	60.1	GAATCCGACGCACCTATGAT	59.92	12	122.358
Pb2L15N21210	ZFRIt451	scaffold250.0	402739	ag	2	29	190	TGACCCTGTACTGTCTGACACC	60.07	GAGGGGGATAAAGAGGGATG	59.72	15/2	68.6875
Pb2LUN24681	ZFRIt452	scaffold345.0	18182	ag	2	29	173	TGCAAACTCAACCCAACAAA	60.13	GGCAGGCTTTACGATTATGC	59.71	N	N
Pb2L15N14680	ZFRIt453	scaffold38.0	1028776	ag	2	29	258	TCCAATCATCAACAACCACTTC	59.84	TGGATTGAATAAGCTAGCCACA	59.74	15	109.433
Pb2L14N20802	ZFRIt454	scaffold42.0	510891	ag	2	29	207	GCATAATCCCGATCCCAATA	59.58	GATTTCTTGCCCTTCACCTG	59.67	14/17	65.15
Pb2L17N16373	ZFRIt455	scaffold998.0	120302	ag	2	29	231	AATCATGGAGCTGCATACCC	59.92	AAACGGATTGCTCAATTTGC	60.08	17	49.1
Pb2LUN23798	ZFRIt456	scaffold162.0	384792	ag	2	30	231	TTCCCTTGAAGTTGTCGGTTA	59.6	TTCTCCCCACTCTCACGTTT	59.7	N	N
Pb2L2N00690	ZFRIt457	scaffold39.0	317627	ag	2	30	196	CTATCGTGCTTGCATTTTGC	59.47	CCGATGCACATCCCTTTCTA	60.99	2	33.9
Pb2L7N06516	ZFRIt458	scaffold668.0	185468	ag	2	30	187	CCAAAAGTGAACCCCACTTG	60.38	TGATTTCAAAACCCCAAAGC	59.92	7	34.3
Pb2LUN27251	ZFRIt459	scaffold902.0	86419	ag	2	30	181	AAGCGACGAAAATCGACAAT	59.71	GCAATGGTGCTCACTTACCA	59.72	N	N
Pb2L5N04590	ZFRIt460	scaffold92.0	355715	ag	2	30	223	GTGCCACGTAGGCTTTGTAA	58.85	GGACTTGGGCTTGCTACATC	59.7	5	145.429
Pb2LUN22197	ZFRIt461	scaffold1043.0	90474	ag	2	36	200	GTGTTCCTTCTGGGTTTGGA	59.94	GAGGTTGCACGCTTTCTCTC	60.14	N	N
Pb3LUN7369	ZFRIt462	scaffold197.0	510072	aga	3	10	199	ATCCCCAATCACACCAAAAA	60.03	CTCATGTGACCGCCATTAAG	59.15	N	N
Pb3L10N2434	ZFRIt463	scaffold24.0	497079	aga	3	10	250	GGATGCGGTTGAAAAACCTA	59.94	TTCCATAAAACCACCAACACC	59.58	10	21.0903
Pb3LUN6710	ZFRIt464	scaffold467.0	174066	aga	3	10	196	GGTCCAGAGGTGGTGAGTGT	60.01	TCTTCCCAACACCATTTTCC	59.77	N	N
Pb3LUN8139	ZFRIt465	scaffold837.0	148762	aga	3	10	267	TCTCCTTTGGTTGATGGAATG	59.92	TTCGCAACACCACCAACATA	60.97	N	N
Pb3LUN8220	ZFRIt466	scaffold924.0	36372	aga	3	10	210	AAGGCCATGCAAATGACACT	60.53	CCAACATATGGGATTCATTCG	60.02	N	N
Pb3L9N2150	ZFRIt467	scaffold127.0	545780	aga	3	11	246	AGGCGAAGAGGAAGAAGAGG	60.09	TCCTTCTTCTGGGTTGCAGT	59.84	9	12.16
Pb3LUN7441	ZFRIt468	scaffold270.0	192841	aga	3	11	205	GGCTAGGGTTTGGAATGTGA	59.93	CCGCTTTTTCAGCCTCTCTA	59.72	N	N
Pb3L9N2203	ZFRIt469	scaffold29.0	1371581	aga	3	11	213	ACACAAAAGGGGACCACAAA	60.25	CCAACGTCACGATTCTTCCT	60.11	9	46.9
Pb3L17N6359	ZFRIt470	scaffold348.0	536	aga	3	11	201	TCAAAACCTTTCGTCCCATC	59.91	TTCTTCTTCTTCTCCTCCTTCC	58.21	17/3	25.5
Pb3LUN6723	ZFRIt471	scaffold470.0	28308	aga	3	11	180	TAAGTGCTGACGTGGCTGTC	60.06	TCTTCTTCTGGGTTGCAGGT	59.84	N	N
Pb3LUN7727	ZFRIt472	scaffold495.0	92490	aga	3	11	203	AGGCAAAGAAAAAGCTGCAA	60.13	TGGGGTCCTGCTAATCAAAG	60.07	N	N
Pb3L16N4520	ZFRIt473	scaffold597.0	41772	aga	3	11	203	CCTGCAACAACAACAACAAGA	59.79	TTGCAGGTTTAGGGATGTGG	60.88	16	71.0667
Pb3L7N5288	ZFRIt474	scaffold90.0	373004	aga	3	11	201	AGGCCCACAAACATTGAAAC	59.84	CGCAAATGGCAAATCAGAAT	60.97	7/1	18.7571
Pb3L2N0392	ZFRIt475	scaffold183.0	631765	aga	3	12	261	TGGTATCAAAGCGAGATGAAGA	59.85	AGCTGAGCTCACCACCCTAA	60.01	2	106.346
Pb3L2N0143	ZFRIt476	scaffold426.0	60043	aga	3	12	198	ACCAGAACCCACTCACCATC	59.82	CCGACAATAAAGGCCTCAAC	59.57	2	9.5
Pb3L5N5166	ZFRIt477	scaffold56.0	877533	aga	3	12	211	CGAGAGCGCCTAAGAGAAGA	59.99	CGGAGACTCGCTGACTCACT	60.76	5/11/7	150.075
Pb3L17N4804	ZFRIt478	scaffold245.0	90703	aga	3	13	194	ACCCGGTTCCCAATTATCTC	60.02	CGGAGCTCCAAAGTTTTCAA	60.36	17	106.833
Pb3L3N0662	ZFRIt479	scaffold428.0	301947	aga	3	13	209	TGCAAGGAGCAACATAATGG	59.69	TTTGGTGAGAGCACAGAAACA	59.47	3	98.7333
Pb3L5N1305	ZFRIt480	scaffold593.0	21956	aga	3	13	205	TGTTCTTGTTCCCAGTGGTG	59.56	ACTTGGCTTGGCTTTTAGGA	58.97	5	152.1
Pb3L11N5705	ZFRIt481	scaffold8.0	277073	aga	3	13	205	GTATGGATGGGTTCGTGAGG	60.19	TTCCCTCCCCTCTCTCTTTC	59.75	11/17	8.98
Pb3LUN7569	ZFRIt482	scaffold352.0	9324	aga	3	14	188	TGATGGTCAAATTGGCGTTA	59.93	ACCACCTCCTTGTTCACCAC	59.86	N	N
Pb3L3N4999	ZFRIt483	scaffold2.0	1535903	aga	3	15	203	GGGAGGAGTAAGCTGGGAAG	60.2	CACCTGCAAATCACCAACAA	60.55	3/16	146.763
Pb3L8N1953	ZFRIt484	scaffold304.0	843	aga	3	15	190	CCTAGAAAGGGGGAGGAAGA	59.64	TCTTCTTCTTCTGCAGGTTGG	59.6	8	57
Pb3L2N4955	ZFRIt485	scaffold94.0	843904	aga	3	17	201	TTTGTGGCAAAACCATTGAC	59.42	TCCATCCAAGCTTCTTCCTC	59.36	2/4	115.593
Pb3L15N4188	ZFRIt486	scaffold361.0	326447	aga	3	19	202	GGGTGGTGCTACAGTCCTTG	60.57	CCTTTTTAGTTTTGTCCCTAGCC	59.59	15	108.8
Pb3L7N1807	ZFRIt487	scaffold429.0	249132	aga	3	39	186	CCACCCCCAACATAGAAGAA	59.78	CCTCCTTCTTCGGTTTTTCC	60.05	7	50.5
Pb3L11N2770	ZFRIt488	scaffold961.0	30357	aga	3	71	264	CAAAACCTCATCGCCTTACC	59.57	GAGGGGGACGAACTAGGTTT	59.44	11	5.4
Pb4LUN1505	ZFRIt489	scaffold1019.0	5892	agtg	4	9	189	AACGAAGTCTTAGCTGAAGGTGA	59.6	CAACTCAACTCCCCCGTTTA	59.96	N	N
Pb2LUN22184	ZFRIt490	scaffold1038.0	39201	at	2	20	212	CTTGTGGATCATGGCTTTCA	59.65	GAAATCAGAAGGTGGAATTGTC	57.64	N	N
Pb2L6N06219	ZFRIt491	scaffold136.0	799902	at	2	20	199	GGTGACTACGTCGGCTTCAT	60.14	TGCATGACGGAGTCTCTCTCT	60.15	6	104.531
Pb2L13N12258	ZFRIt492	scaffold221.0	456405	at	2	20	296	GCCACATTCGAGCTCTATCA	58.98	GCATGTCAATAATTCGGTCCA	60.72	13	77.4333
Pb2L11N10544	ZFRIt493	scaffold286.0	26166	at	2	20	173	TTTGCTGCAATGAGGGAAAT	60.58	TTCATATTGGGAGGAAAACG	57.55	11	112.044
Pb2L15N21226	ZFRIt494	scaffold316.0	262878	at	2	20	198	AGCACGTGGTTTTGATACCC	59.86	TTGTTGGGAGTGTTTGTGTGA	60.03	15/3	42.9
Pb2L3N02114	ZFRIt495	scaffold456.0	290150	at	2	20	206	AGACACCCTATGCAGCCATT	59.58	TGGCGTTTGAATGTATGGTG	60.38	3	61.5
Pb2LUN25399	ZFRIt496	scaffold492.0	331660	at	2	20	233	CCCATGCCATATAGCTATGCTT	60.33	GGTATCGAGCCCCAAAGTTA	59.04	N	N
Pb2L11N10522	ZFRIt497	scaffold516.0	321521	at	2	20	227	TTGCTGCACCATCAATTTGT	60.12	GGATCCCTTCCCTTAAAGGTT	59.67	11	111.3
Pb2L6N05931	ZFRIt498	scaffold109.0	872663	at	2	21	281	TCAACCAACATACGTCGTACATC	59.81	TGTTTGGAGGTGTTCAAGGA	59.11	6	67.8
Pb2L15N13474	ZFRIt499	scaffold13.0	1305072	at	2	21	204	GGTTGGCAATTGCTTTCTGT	60.12	CGGTACTTGATCCAATTGTGC	60.38	15	20
Pb2L5N03737	ZFRIt500	scaffold166.0	189044	at	2	21	205	CTCCTTCCGTCTTAGGGTCA	59.28	TCCGGTCGTTAAGGGAAGAT	60.82	5	8.675
Pb2L15N14134	ZFRIt501	scaffold23.0	238720	at	2	21	223	CCATTGAGTCTCGGATCTCTG	59.81	GGGATTCACCTGTGTTCGAC	60.37	15	59.2385
Pb2L4N03350	ZFRIt502	scaffold234.0	496827	at	2	21	200	CCCAATGAAATTGCTTCCAC	60.31	GTGGAAAGGATCCGGAAAAT	60.13	4	45.49
Pb2L1N00277	ZFRIt503	scaffold280.0	61148	at	2	21	204	TCCTTCGACTTCAGTATGCAA	58.51	TAGGCTGATTGGCAGGAATC	60.18	1	90.8
Pb2LUN24566	ZFRIt504	scaffold331.0	100374	at	2	21	243	CTTGTGCTCGGTAGAGATGC	58.62	TAACATCCCACATCGTCCAG	59.37	N	N
Pb2L5N04024	ZFRIt505	scaffold340.0	74581	at	2	21	173	CAGTTGCAAAGGATCCCAAT	59.93	CCTTGCGGATGGACTAATTC	59.53	5	68.8
Pb2L2N00732	ZFRIt506	scaffold39.0	817292	at	2	21	193	CTGGTCCCAAAGCATCAAAC	60.49	ACACACACACACACACACACACT	59.98	2	33.9
Pb2LUN25147	ZFRIt507	scaffold450.0	77833	at	2	21	225	CATGGGTTCGAAAAACCCTA	59.79	TTGCCATGAATTGCATCCTA	60.03	N	N
Pb2L6N05472	ZFRIt508	scaffold47.0	138105	at	2	21	206	AATTTGGACCGAGGAAAACC	60.17	CCTTCACCCCCAACTCTTCT	60.48	6	14.7077
Pb2LUN25317	ZFRIt509	scaffold482.0	188484	at	2	21	235	CCTTAATCCTAAGGCCTAAACC	57.5	CACCCACACCTCATGCTTTT	60.95	N	N
Pb2L5N04253	ZFRIt510	scaffold6.0	164202	at	2	21	187	TTAATTTCCTTCGGCCTTCA	59.65	GGCGTCTTGCAAACATAGGA	61.17	5	90.276
Pb2L10N09210	ZFRIt511	scaffold650.0	92289	at	2	21	191	TATCAATGTGCGGGGGATAC	60.55	ACGAAGGGAAACTGATGGTG	59.97	10	86.4
Pb2LUN26822	ZFRIt512	scaffold788.0	96176	at	2	21	227	GAACGTGAGCTCCCAAAAGA	60.38	CTACCTAGCACGAGGCCTTT	58.63	N	N
Pb2L16N15953	ZFRIt513	scaffold79.0	215265	at	2	21	263	TGCCTCTGCTCTTTGTTTCC	60.52	CAAAACCGGCCTCAAAGTTA	60.1	16	85.68
Pb2L5N05084	ZFRIt514	scaffold1.0	3020077	at	2	22	202	GCTTTTGGCACTTTGGATTC	59.69	CGGTTGCATCAGACTTTCAG	59.44	5	167.781
Pb2L1N00086	ZFRIt515	scaffold144.0	62541	at	2	22	213	ACATATGGCGAAAAGCTTCA	58.39	TCTTTGAAGACGGCATCCTT	59.81	1	43.6
Pb2LUN22125	ZFRIt516	scaffold208.0	331020	at	2	22	209	TGGAAAAGAGGTGGTGGAGA	60.62	AGCTCAACGGGGGTAAAACT	60	N	N
Pb2L3N02097	ZFRIt517	scaffold253.0	515167	at	2	22	181	CATGCACAGGGAAACTGATG	60.11	TCCGACTAGCGCCTAATGTC	60.37	3	60.8667
Pb2LUN25054	ZFRIt518	scaffold433.0	18799	at	2	22	233	CCCAAATCGGGACTAGTGTG	60.37	TTATTGGGAAGGAGGTGGTG	59.78	N	N
Pb2L16N15386	ZFRIt519	scaffold71.0	5447	at	2	22	297	CCCATGAAAGATGGAGGAAA	59.86	GCATGTTCATCAAATTGTAGGG	59.34	16	28.8
Pb2LUN26458	ZFRIt520	scaffold718.0	64956	at	2	22	223	CAGCCGTGATTGAAGGATTT	60.07	CGATCGACTAGCATGTGTGTG	60.34	N	N
Pb2L8N06646	ZFRIt521	scaffold293.0	166295	at	2	23	218	AAGATTAGCGTCTCGGCAAG	59.62	TGATCGAAGTAGCGCTTTCA	59.71	8	10.8077
Pb2LUN25910	ZFRIt522	scaffold594.0	81680	at	2	24	206	TTCGCGCATTAGCTTCTTTT	60.12	TGCTTAATAGCCCGTGCTTC	60.36	N	N
Pb2LUN23538	ZFRIt523	scaffold148.0	714826	at	2	25	203	TGTTGGTATGTGTCTGCATGG	60.44	CATCACCACCGACTACATGG	59.83	N	N
Pb2L3N17305	ZFRIt524	scaffold2.0	64711	at	2	26	210	GGATCCGGTTGACATACCAT	59.49	CCATCGCCGTAACACTTGTA	59.61	3/16	146.763
Pb4L5N1199	ZFRIt525	scaffold45.0	756308	atac	4	16	246	TGCCCAGCTCAAGCAATTAT	60.74	GGGCTTATGAGGGATCTACG	58.62	5/11	62.05
Pb4L3N1164	ZFRIt526	scaffold2.0	465085	cata	4	10	231	CTCCCAACTCCACGTTTGTT	60.01	CCAACGGTCAAAAGGATGTT	59.83	3/16	146.763
Pb4L9N0528	ZFRIt527	scaffold29.0	561224	cata	4	10	204	CTTTTGCTGGGGATCAGGTA	60.07	CCCTGCGCTTATCATAGCAT	60.22	9	46.9
Pb4L13N0809	ZFRIt528	scaffold116.0	630426	cata	4	11	218	GCCAGCATGCTCTGATCTC	59.63	TCTCTTCAGTCAGTCTTCATGAGC	60.2	13	87.0667
Pb4L8N1258	ZFRIt529	scaffold12.0	1224884	cata	4	11	226	CAGTGCACAAGCCAAATCAC	60.31	TGGCCTACATTGGTTAGAGAGTG	60.54	8/11	21.6455
Pb4LUN1580	ZFRIt530	scaffold1240.0	38976	cata	4	11	223	AAAAGATCATGTCCACCTCCA	59.4	GGCTTGTGTGTGTGTGTGTG	59.65	N	N
Pb4L1N0014	ZFRIt531	scaffold16.0	990950	cata	4	11	211	TCCCTTCAAGGCTGTGAGTT	59.84	CAGAGGTTTGGTTTTGGTGA	58.59	1	88.6
Pb4L6N0339	ZFRIt532	scaffold263.0	388160	cata	4	11	272	GTTTGCAACGAGAAACGACA	59.89	ATCCATCCATCCATCCACAC	60.42	6	1
Pb4L11N0673	ZFRIt533	scaffold460.0	164419	cata	4	12	183	TGGAAATAACGTGGATGCAA	59.93	GAGTCATAATCTAACCATTGGGGTA	59.56	11	82.35
Pb+A536:N5375L15N195	ZFRIt534	scaffold100.0	904453	ttcaa	5	6	204	CAACAAACCCCTCCTTTTCA	59.94	CTGCAACTTGGAAAGCACAC	59.49	15	165.72
Pb5LUN297
