# Supplementary material for: Genome-wide characterization of simple sequence repeats in Pyrus bretschneideri and their application in an analysis of genetic diversity in pear
Source: BMC Genomics. 2018 Jun 18;19:473. doi: 10.1186/s12864-018-4822-7 (PMC6006662; doi:10.1186/s12864-018-4822-7)
Supplement: Supplementary file 9 — Table S8. Information of 332 good SSR primers, including information of the primer sequences, annealing temperature (Tm), repeat motifs, target size. (XLSX 36 kb) [file 12864_2018_4822_MOESM9_ESM.xlsx]

## Sheet: Table S8
Table S8 Information of 332 good SSR primers, including information of the primer sequences, annealing temperature (Ta), repeat motifs, target size.
Site name	Name used before	Motif	F Primer	R primer	Ta	Expect size
Pb2L10N08709	ZFRIt388	(ag)25	TCAACACCCTCGTCGTGTTA	CTATTTTGTGGCCCAGTTGC	56	205
Pb2L10N08717	ZFRIt065	(ac)20	GGGAAATGCTCTAATCTGCAA	CCCATCATAAATCAATCCCACT	56	204
Pb2L10N08781	ZFRIt210	(ag)21	TGAACGCGTAAAACCATCAG	CGGCCTCTTGCCATATCTTA	65-60	228
Pb2L10N08938	ZFRIt397	(ag)25	CGCACACAAACACCTACGTT	GAAAGCCCTGTCGTGACTTC	65-60	154
Pb2L10N09010	ZFRIt308	(ag)23	CACCAATTCTTCCCTTTCCA	TCTACCGACACTGGACATCG	58	194
Pb2L10N09142	ZFRIt369	(ag)24	CCAGGCTAGACACCACCACT	TCCCCCATCATATCAACCTC	58	230
Pb2L10N09166	ZFRIt080	(ac)21	CCACCACCCATCTTCTTCTG	AGAAATGCCCACGAAATGAG	58-53	212
Pb2L10N09198	ZFRIt200	(ag)20	GAGAAATGCAGTGGGGATTG	AAAGTGACCGCTCAAAATGC	56	205
Pb2L10N09213	ZFRIt119	(ac)25	AAGGCGATGTCTCATGTGGT	AACTGATCATTAAGCCCAGCA	65-60	208
Pb2L10N09234	ZFRIt272	(ag)22	GTCGTGCTCCAACTGTATGC	GAGCTCTGCTTCTTCTTCTTCC	60	193
Pb2L10N09345	ZFRIt365	(ag)24	CAAGTGGATATTCCGGGTTG	CAAGTTAACAGTCCAGCACGA	58	234
Pb2L10N09366	ZFRIt169	(ag)20	GCTGGGAGCTGGGAATTAAC	CAAATCCAATGCCTTCCACT	55	202
Pb2L10N09474	ZFRIt112	(ac)23	CATAAGCACCCAAACTCGTG	GCCATGAGTCAAAGAGTCCAG	58	244
Pb2L10N09480	ZFRIt339	(ag)23	GTTCTCCTCGGCAACATACC	CAACGACAACGTAGGCTGAG	56	200
Pb2L10N09543	ZFRIt226	(ag)21	CGCCTTTAGACAAATGAAGGA	AGGTACCCGTCATTCCACAC	60	170
Pb2L10N19379	ZFRIt435	(ag)27	ACGAGAGGAGTCGGAGAGTG	CCTCACCAGCAAAAGAAAGC	56	224
Pb2L10N19455	ZFRIt302	(ag)22	AGAAAGACAACCAGATGTGCAG	TGCAATGTGTTTGTAAGCAGTG	60-55	200
Pb2L10N19497	ZFRIt265	(ag)22	GGGTGCGGTTTTAACTTCAG	CCAACAGGACTCGGCATTAT	58	203
Pb2L11N09780	ZFRIt181	(ag)20	TGGTGTGACCTCTGCGTATG	TTTCAGGTGCCAAAGTGTGT	55	200
Pb2L11N09835	ZFRIt274	(ag)22	GCCAACCTCCAAGAATTTGA	GCCGCCAAAGTCATAGTAGC	60	233
Pb2L11N10139	ZFRIt129	(ac)31	TGGACACCAACTAACACGTCA	ATGGGGCGTCATATTGTGAT	54	234
Pb2L11N10346	ZFRIt325	(ag)23	TGAAGCTGCATGATGAGACC	GGAGGAGGACTACCACCTGA	60-55	209
Pb2L11N10451	ZFRIt348	(ag)24	TGGAGACCTGAAAACAGGATG	TCTGCAATTTTCTGGGATCA	56	297
Pb2L11N10522	ZFRIt497	(at)20	TTGCTGCACCATCAATTTGT	GGATCCCTTCCCTTAAAGGTT	56	227
Pb2L11N10562	ZFRIt413	(ag)26	CGATGTCATCACCTGGTCTG	AATGCAGGCCTTCCTTCTCT	55	201
Pb2L11N10622	ZFRIt220	(ag)21	ACAGGTTCTGGTTCTCGATG	AACACCCGCGGTTTCTATC	58	199
Pb2L11N10649	ZFRIt310	(ag)23	AGATTTTTCGCATCCTGCTG	AGTGGGCAAGAATCAACTCAG	56	207
Pb2L11N10698	ZFRIt185	(ag)20	AGAGGTTGAGGGGTCAGAGG	TGGGTGGTGTTCTTTTTCTTC	56	196
Pb2L11N19755	ZFRIt354	(ag)24	GGTGGTGGGTCGAAGAGTTA	CTTGGGAAGTCCCTTCCTGT	60	193
Pb2L11N19786	ZFRIt237	(ag)21	ATAACCCTATCGCCCGAAAC	ACATCCATGGACGACGATTT	60	199
Pb2L11N19916	ZFRIt368	(ag)24	TTGTAGGGATGCCTTGAGAGA	CAGGCACAGACAAACAGGAA	58	193
Pb2L11N19948	ZFRIt064	(ac)20	CCGTTTTGTTCCATGAGCTT	GCATGCACTTGCAATCTTGT	58-53	207
Pb2L11N19979	ZFRIt364	(ag)24	GGGATGAAGAAGCTGAAGAAA	TGGGAGATCCCAGTTCTGTT	55	276
Pb2L12N10829	ZFRIt219	(ag)21	CGAACTTTGACAAGGCGATA	ATGCCACTCCAAATGGAAAC	58	194
Pb2L12N10854	ZFRIt228	(ag)21	TTTCAGACAGTGAGCGAACG	ATTCTCTGGCAGCCGAACT	60-55	217
Pb2L12N11005	ZFRIt160	(ag)20	CCTGCTACAGCAACAACTGG	CACACAATACATTGCCCTCCT	65-60	187
Pb2L12N11079	ZFRIt271	(ag)22	TTCAATCCCATGCAAAGACA	AAAGAGGAGTGCATGGAAGC	56	165
Pb2L12N11206	ZFRIt149	(ag)20	GCATGCTTCACCAGTTCAGA	TGGCTAGTTTGTGGAGATTGG	56	235
Pb2L12N20105	ZFRIt334	(ag)23	AAGGAGAAGTAGGCCGAAGC	AGGCAATGCTCTTTCTTCCA	60	187
Pb2L12N20136	ZFRIt104	(ac)22	AGACGTTTGCAGAGGACGAG	TGCATACGACATGGCATTTA	58	199
Pb2L12N20231	ZFRIt335	(ag)23	AGCAGAATCACTGGCTCGAT	TGTGCATATAGCATGTTACCG	60-55	176
Pb2L12N20269	ZFRIt209	(ag)21	ATAACCAAAAACCCGCAACA	TCGCAAAGCAAAGAGAGAAA	56	202
Pb2L13N12018	ZFRIt338	(ag)23	TTTGGCCATACAACCATGTG	ACTGCCTCCTCATCCCTTTT	55	209
Pb2L13N12031	ZFRIt297	(ag)22	AGCCTATGGTCTTGCGAATC	ACGCTCGCCTCTCTTCTCTC	56	193
Pb2L13N12122	ZFRIt231	(ag)21	TCGATCTCCACCGATCTCTT	ACCATGCTGACCATGCATAA	55	208
Pb2L13N12164	ZFRIt357	(ag)24	GGTTAGGGTCGGCTAGGTTC	TGGCTTTCAAATTAGGGGACT	56	195
Pb2L13N12258	ZFRIt492	(at)20	GCCACATTCGAGCTCTATCA	GCATGTCAATAATTCGGTCCA	56	296
Pb2L13N12313	ZFRIt163	(ag)20	CCCTGCAAATCTCACTTTCC	GACCTCTTGCTCCTTCAGCA	58	218
Pb2L13N20371	ZFRIt332	(ag)23	AGGATCAATCATTGGCTTGG	CATCACCTCACAGCCATTTG	60-55	223
Pb2L13N20408	ZFRIt313	(ag)23	TCATGGTCAAAAGAGACCGTAA	TGGCCAAACCCTCTTAGAAA	56	220
Pb2L13N20518	ZFRIt161	(ag)20	GGATTGTCCTTGTCCCTCTG	CTCATGGGCCATACCACAGT	55	195
Pb2L13N20632	ZFRIt284	(ag)22	TGGAGTATGCCATGTTTGACA	TTCTCCAGCCTACGGTTACG	55	172
Pb2L14N12503	ZFRIt214	(ag)21	CCCACCAACTTTCATTCCTC	ACAGCCATGAACCCTACACC	60-55	226
Pb2L14N12622	ZFRIt411	(ag)26	CAGGCGATGGATGAGTTGTA	TGGACATATGAGCGGAGACA	60	194
Pb2L14N12798	ZFRIt068	(ac)20	CCCGCTACGTACGCTATGTT	CGTTGGCGTGAGTTAACAAT	55	239
Pb2L14N12833	ZFRIt345	(ag)23	GCCAGCTACTTCCCAAACAA	CCACCATGGCTCTCATCTTT	60	300
Pb2L14N13111	ZFRIt352	(ag)24	TGGTTGATCCGTAGGATTCG	TTTGAAACAGCTCCACATGC	60	199
Pb2L14N13317	ZFRIt205	(ag)20	GGTGGATCTGTGGGTAGATGA	CTGAAAATGTGCCCTGCATA	65-60	207
Pb2L14N20766	ZFRIt144	(ag)20	CCCCCATTTCCAGCATATTA	CCATGACCAAACCCATCTTC	55	202
Pb2L14N20795	ZFRIt120	(ac)26	TTGGGATCAAAGTGGTTTCC	GCTCCATGATTCAGGTTGGT	65-60	221
Pb2L14N20802	ZFRIt454	(ag)29	GCATAATCCCGATCCCAATA	GATTTCTTGCCCTTCACCTG	60	207
Pb2L14N20828	ZFRIt246	(ag)21	TGGCTGTGGCTTCTCTTCTC	GCGCAAGGAAATCCATACAT	55	210
Pb2L14N20833	ZFRIt090	(ac)21	GCCATGCCACAATTTATGCT	TCGACGAATGACAAGGCTTA	56	231
Pb2L14N20970	ZFRIt105	(ac)22	GGAAAGCAACACCGACAATAA	CCCCATGGTGGATTTTGTAA	55	240
Pb2L14N20979	ZFRIt248	(ag)21	GATCCGCACAAATGTTGTCA	GTCATCAGCAGCCATACGTG	56	201
Pb2L14N21028	ZFRIt445	(ag)28	TTATCGGTGGTCAAATGCAA	CCGCCATAGTCCCATAACTC	56	216
Pb2L15N13348	ZFRIt322	(ag)23	CCCACCTCGGTACTGTGAAA	CTCCTCCTTCCCTCCAATTC	60	201
Pb2L15N13368	ZFRIt384	(ag)25	TGGAGGTGGGAGAGAGAGAA	AGCACCTCACATGGGAACTC	55	200
Pb2L15N13474	ZFRIt499	(at)21	GGTTGGCAATTGCTTTCTGT	CGGTACTTGATCCAATTGTGC	58	204
Pb2L15N13508	ZFRIt433	(ag)27	TGGTCATGTGAGAGGAGGTG	AAATCACACCCAACACGACA	60	202
Pb2L15N13780	ZFRIt212	(ag)21	GAAAGTTGGGGCCTGTAATG	AAGTACCCCGGTACCCTCAA	55	193
Pb2L15N13836	ZFRIt178	(ag)20	CGTCTTGAACCACCATCTCC	CCACTTTCTTCCACCACCAT	56	199
Pb2L15N13949	ZFRIt137	(ac)49	CCCATTTTCGCTTTTGCTAC	TCCAAATATCTTGCGTCCAA	58	298
Pb2L15N13981	ZFRIt145	(ag)20	GGAGAAGGTTGAATCGATGG	CGCCCTTTCTCTCCTTCTTT	56	202
Pb2L15N14106	ZFRIt295	(ag)22	GGGAAGCTTAGTCGGTTGGT	CGCCCAAGTCCTCATTACAC	60	207
Pb2L15N14109	ZFRIt360	(ag)24	GCCTCTCTCTCTGTTTTGTCG	TGCACAAATGGAGGAATCAA	60	203
Pb2L15N14134	ZFRIt501	(at)21	CCATTGAGTCTCGGATCTCTG	GGGATTCACCTGTGTTCGAC	58	223
Pb2L15N14237	ZFRIt147	(ag)20	CCATTCGCCCATATTTCACT	ATGAAGGTTTTGCGGACAAG	55	212
Pb2L15N14512	ZFRIt326	(ag)23	AAGACCTGGCCTTTGGATTT	TCTGGCAGACCAATTCGTTA	56	190
Pb2L15N14680	ZFRIt453	(ag)29	TCCAATCATCAACAACCACTTC	TGGATTGAATAAGCTAGCCACA	60	258
Pb2L15N14893	ZFRIt060	(ac)20	GGAAAAGCTTGACAAACGCTAT	CCTTGGTTGCATCCAGAAGTA	55	257
Pb2L15N15168	ZFRIt446	(ag)29	AACGGTGGATGTGAAGCTCT	GAGCCTTGTTAGGCTGTGCT	55	198
Pb2L15N15210	ZFRIt344	(ag)23	TGATCATGACACACACTTGCAT	CAGCAGCACAGGCAGTTTAC	60	221
Pb2L15N21159	ZFRIt434	(ag)27	CGAGAGATGGCAACACAAAC	AACGGATGAGACATCGCTCT	60	237
Pb2L15N21210	ZFRIt451	(ag)29	TGACCCTGTACTGTCTGACACC	GAGGGGGATAAAGAGGGATG	60	190
Pb2L15N21221	ZFRIt168	(ag)20	ACGCATAGTGCTTGGTGTGA	TACTCGCTCTGTCTCCCACA	55	191
Pb2L15N21273	ZFRIt407	(ag)26	TATGAAAAGGCTGCCATGTG	TGCCACTTCCCACTTAGTTTC	60	199
Pb2L16N15353	ZFRIt359	(ag)24	TTTGCACCCATTGTTGTTGT	TTCGCAAAGGTCACCTGTCT	55	216
Pb2L16N15386	ZFRIt519	(at)22	CCCATGAAAGATGGAGGAAA	GCATGTTCATCAAATTGTAGGG	56	297
Pb2L16N15588	ZFRIt264	(ag)22	GCAGGTTGGGGCTAATAGGT	GCTCCTCTCCCCTTTTTGTC	60	210
Pb2L16N15844	ZFRIt215	(ag)21	ATATTATGCCGCGACCAAGA	GCCCGATGTATTCTTTACCG	56	192
Pb2L16N15907	ZFRIt374	(ag)24	GTCAAGCTCTTCGGTTTGGA	AGCTTCCTCTTTCCCCACAC	55	232
Pb2L16N15953	ZFRIt513	(at)21	TGCCTCTGCTCTTTGTTTCC	CAAAACCGGCCTCAAAGTTA	56	263
Pb2L16N21466	ZFRIt216	(ag)21	CAAGTGCAGGCTAACGATCA	GGTAAAAGCGTAGGGGAAGC	60	225
Pb2L17N16156	ZFRIt071	(ac)20	TGTTGGTAGTGGACCTTCTCC	CCCACACTTAATCCCCGTTT	58-53	198
Pb2L17N16263	ZFRIt423	(ag)26	GCAGCTCTGCAAATTCAACA	CCAAAACTTACACAGCCTCCA	58	166
Pb2L17N16340	ZFRIt323	(ag)23	TTTGAGGAAGCGAAGCAGAT	AACACCCCACGAAGACAAAC	58	206
Pb2L17N16373	ZFRIt455	(ag)29	AATCATGGAGCTGCATACCC	AAACGGATTGCTCAATTTGC	60	231
Pb2L17N16406	ZFRIt061	(ac)20	CGAGCAAAACAATGTGCTTC	TCCGATCGTGTACCCAATTT	57	267
Pb2L17N16545	ZFRIt238	(ag)21	AGATGGGGGCTTTCAAGTTT	TGACCCTACCTTTGCTTTCAA	58	200
Pb2L17N16560	ZFRIt316	(ag)23	ACAAAACACAACCACGGTGA	CGGTTCGAAGAGGGGTTAAT	55	176
Pb2L17N16757	ZFRIt252	(ag)21	TGAAGTTTACTGGCCCTTGC	GCACCACATGGCCTTTAAGT	60	194
Pb2L17N16836	ZFRIt223	(ag)21	TAAGCATGGCAAAGGTGATG	CAGGAAACTTGAGGGAGACG	60	201
Pb2L17N16884	ZFRIt233	(ag)21	TTGTGCCCTTTTTCCTACCA	GGGCTAAACGCTTTGATGTT	58	197
Pb2L17N21523	ZFRIt098	(ac)22	ACAGGCCGAATGACCTTATG	TCAATGGACGGTGATTTTGA	58-53	159
Pb2L17N21869	ZFRIt084	(ac)21	GCTGTTGAGCTAGGCAGGTT	CCCGAGTCCTCACCAAGTAA	56	214
Pb2L17N21989	ZFRIt159	(ag)20	TTCATTCGAAGAACCCGATT	CTCGAGTCAAATTGCGACCT	65-60	200
Pb2L1N00036	ZFRIt267	(ag)22	CACTATGCCAGTGACAAAGATTG	AGTAGATGCTAGGGCCACCA	58	198
Pb2L1N00045	ZFRIt318	(ag)23	TTCAAGCCTCCAAAAAGTGG	AAGGCCATCATTTTCATGGT	58	199
Pb2L1N00117	ZFRIt405	(ag)26	GGCCGTGAATGAGAAATCC	TAGTACTGGAAGGCGCAAGC	60	212
Pb2L1N16885	ZFRIt204	(ag)20	GCATATCCACCACAAGAGCA	GGGGCCTTCCTTCCTCTAAT	58	199
Pb2L1N16919	ZFRIt432	(ag)27	CACCAGAAGGCGCAGTATTT	GGAAAACCTTAATGGGCAATG	56	209
Pb2L1N16972	ZFRIt400	(ag)25	CCTCCAACATTGATGCGTTA	TGTGGAAGAATGTGCTCCTG	60	256
Pb2L2N00456	ZFRIt437	(ag)27	ATTGCACACCGAAATCAACA	CAGCTGCCACCACCTAGTCT	55	193
Pb2L2N00498	ZFRIt242	(ag)21	ACAGATCCACCAGTGGGAAG	TTGTTCACTTCATCGCGTGT	60	199
Pb2L2N00604	ZFRIt278	(ag)22	GCAGAGAGCAAGGGACTTGT	CGCTCTTTCTCTCCCCATTT	55	218
Pb2L2N00685	ZFRIt109	(ac)23	GGGCATAGGATTATCCGACAT	TCGTGCAAGAAATTGTCAGG	58	171
Pb2L2N00815	ZFRIt184	(ag)20	CCAAACACATGACCACAAGC	AAATGGAGCAGGTGGGAGTA	56	192
Pb2L2N00842	ZFRIt305	(ag)23	CAATTTCAATGCCCGTTTG	TGGAGTTGTTGGCATAGCTG	58	190
Pb2L2N00969	ZFRIt189	(ag)20	CTGGGGAAGTTTAGCCACAA	ATCCCGTGTGCGTTTTACTC	65-60	221
Pb2L2N01186	ZFRIt426	(ag)26	AAAACCCAACTCTCCGCTTT	ACTCCATTCTCCACCTCGTC	65-60	197
Pb2L2N01242	ZFRIt173	(ag)20	AAGAGGGTGGAGTCGGAGAG	CGATCTCCTCCCAACAAAAA	56	199
Pb2L2N01312	ZFRIt408	(ag)26	TGCCTTTGCAAAAATTACCC	GTTGGTTTTTGGGTGCAAAC	58	209
Pb2L2N01340	ZFRIt245	(ag)21	TGGACCTAAGCACCTTGTCC	TGCTCGACATAACGATTTGC	60	165
Pb2L2N01352	ZFRIt358	(ag)24	CCTCCTCATCACCCACCTTA	CGTGTCGTCACCACCATCTA	60-55	173
Pb2L2N01398	ZFRIt398	(ag)25	CGATTTGGTCTCGACCCTAC	CATGTCTCTGCCTCCATCAA	58	204
Pb2L2N01460	ZFRIt256	(ag)22	GCATGGCGAGGACTTGTAAT	GAAGGGTATGGCCTTTTTCC	65-60	197
Pb2L2N01524	ZFRIt306	(ag)23	AGACCTTGTATGCGCTCACC	CGCTTGGAGAACTGGAGAAA	60	199
Pb2L2N17158	ZFRIt304	(ag)22	GACATGATGGATCCGGTCTC	GAGTCATGCATGTGGTCCAT	60	213
Pb2L2N17191	ZFRIt087	(ac)21	ATCCCAAACAGCATTCCAAG	CATGTCCAAAACCGTCACTG	58-53	194
Pb2L3N01638	ZFRIt391	(ag)25	TGCCAAAGATGAACTTGTCG	GGGATTAATTCATGGGACGA	58	217
Pb2L3N01769	ZFRIt281	(ag)22	TTTGAAAGAGGCTGACTGCAT	TGATGACAATGTTCTTGCTTCC	56	230
Pb2L3N01833	ZFRIt319	(ag)23	CCTAGGCTCGTGATACCATCAT	CGGTGGAAGCCAAAATAAGA	56	295
Pb2L3N01876	ZFRIt249	(ag)21	AGACAAGACTGAGGGCCAAA	CGGTTGATCCCTTTCTTCAC	55	192
Pb2L3N01947	ZFRIt296	(ag)22	GGCTTCATATGGTGGGAATG	TCAAAGACAAGACGACCACCT	58	196
Pb2L3N01953	ZFRIt412	(ag)26	ACGCAAGTTTTGCAGGAAAC	AAGCTGGTGCATGCTTCTCT	55	220
Pb2L3N02097	ZFRIt517	(at)22	CATGCACAGGGAAACTGATG	TCCGACTAGCGCCTAATGTC	55	181
Pb2L3N02199	ZFRIt106	(ac)23	CCCGTAGGATGTGGCATAAC	GAATCCGGCCTTCCTAACTC	55	238
Pb2L3N02224	ZFRIt146	(ag)20	AAAGGTGCATGGTTTGGTTC	TGCAGTTGGAAGGAATGTAAGA	65-60	222
Pb2L3N02455	ZFRIt381	(ag)25	GCAATTCTCAGCAAGTTCGTT	GTGTCCCGCTAAGACCACAT	58	219
Pb2L3N02473	ZFRIt134	(ac)37	CCAAGTCAAATTCGCATCCT	TCTGTTGTTTGGAGGCCATT	55	185
Pb2L3N02604	ZFRIt370	(ag)24	TGTGCTCCATCTGCAAAGTC	GACCTTGGAAAGTGAAAGAGGA	60-55	188
Pb2L3N17200	ZFRIt293	(ag)22	ACCTTCGCCATGAGAATACG	GGGAGCTGTTATTGGCACTC	58	187
Pb2L3N17486	ZFRIt448	(ag)29	TCGTAATACTCGTAGTGCATGATGT	CTTGGCGCCTTTATTTCTGA	56	188
Pb2L3N17587	ZFRIt330	(ag)23	CTCCCTTCCCTTGTCTTCCT	ACCAGTTACAACCCCTCCTG	60-55	200
Pb2L4N03027	ZFRIt154	(ag)20	CAGAATTGGCGTTTCATTCA	AATCGAATCCAATCCAACCA	56	201
Pb2L4N03332	ZFRIt387	(ag)25	TGGAGGAGAAGGGATGAATG	AACGCTCAATGTTCACTCCA	58	250
Pb2L4N03350	ZFRIt502	(at)21	CCCAATGAAATTGCTTCCAC	GTGGAAAGGATCCGGAAAAT	55	200
Pb2L4N03368	ZFRIt438	(ag)27	ACATTGACCAGCATTCACCA	CCCACCTCAAGACTTCTCGT	58	265
Pb2L4N03431	ZFRIt288	(ag)22	CCCAAAAGTAACCGAGCGTA	TTCAGCCAGCCACTCTCTCT	56	191
Pb2L4N03488	ZFRIt268	(ag)22	TCCTCCATGCCTTCTTCTTG	AGCTCTCACTCCGGAACCAT	60	199
Pb2L4N03539	ZFRIt287	(ag)22	TCGAGGGGATACAATGGACT	GAAATTGTTTCACCGGTTCG	60	198
Pb2L4N17635	ZFRIt257	(ag)22	CGAATTGGGTCTTGCAGATT	GACGTGGAGGAGGAGAAAGA	56	198
Pb2L5N03643	ZFRIt441	(ag)28	CCATGAAAAGGAAGAGCAGAG	GAATTTGCCGAAGTCCAGTC	58	203
Pb2L5N03978	ZFRIt175	(ag)20	CAAAGATGGCCATATCCACA	CCGATGACTCATTGCTCTCC	65-60	203
Pb2L5N04173	ZFRIt062	(ac)20	ATGGCGAGAACTCTGAGGAA	AAACGGAGCACGTCACAGTA	58-53	200
Pb2L5N04334	ZFRIt422	(ag)26	CCGGTGTCTGTTGTGAATGT	CGAGAGCAAAACTCATCGTG	65-60	203
Pb2L5N04728	ZFRIt329	(ag)23	GGATTGATTTCGCACCATCT	TGGTGCTTGGCCTTTTCTTA	56	240
Pb2L5N04795	ZFRIt206	(ag)20	TTCATGCATATGGACCCTCA	TTTGGTGGAGGAGTGGAGAG	56	178
Pb2L5N17776	ZFRIt234	(ag)21	TTGGAAGGATGTGGAACAAA	TACACCGCCCCTCTTAATTG	58	226
Pb2L5N17933	ZFRIt240	(ag)21	CACTCACTGTGCTGGTAGGG	AGCGCTTCAAAGTTTCCAAC	65-60	171
Pb2L6N05197	ZFRIt315	(ag)23	TCCGGGAAAGTTTTATGCAG	TGTCTCGCTTTTGGAGCTTT	60	197
Pb2L6N05472	ZFRIt508	(at)21	AATTTGGACCGAGGAAAACC	CCTTCACCCCCAACTCTTCT	60	206
Pb2L6N05757	ZFRIt333	(ag)23	ATAAGAAGCCGGGTGTTTCC	AGGAACCAGCACTCAAGACA	60-55	188
Pb2L6N05963	ZFRIt078	(ac)21	CCCGGTTCCCTCTCTTTCTA	GATGGCGATGATGGGTTTAT	58-53	198
Pb2L6N06081	ZFRIt291	(ag)22	TTTGATTGCACTCGGAAGC	TGAGATTGTTGCACCCACTT	56	186
Pb2L6N06084	ZFRIt250	(ag)21	GGCGCAAGTTTGAATAGCAT	CTTTTGCTTGCCTTCTCAGC	60	213
Pb2L6N06147	ZFRIt373	(ag)24	CCCCAAGTCCATCTTCCATA	CCGAATCCAGAATCCGTTTA	55	205
Pb2L6N06201	ZFRIt404	(ag)26	GGTTGGGGGCACATAAAAAT	CCCAGCACCAAATATCATCA	60	245
Pb2L6N06219	ZFRIt491	(at)20	GGTGACTACGTCGGCTTCAT	TGCATGACGGAGTCTCTCTCT	58	199
Pb2L6N18058	ZFRIt385	(ag)25	CCAAAACGCACACTCTCTCA	TTCTCCATTTTCTCGGCAAC	60-55	201
Pb2L7N06398	ZFRIt136	(ac)39	GCGGCGAGTGTCTTATTTTC	TTCCCTTGATCACCTCCATC	55	208
Pb2L7N06516	ZFRIt458	(ag)30	CCAAAAGTGAACCCCACTTG	TGATTTCAAAACCCCAAAGC	60-55	187
Pb2L7N06585	ZFRIt177	(ag)20	CAAACGGACTCCAAACAACA	GGGTGGCTGATTCTGATGTC	65-60	203
Pb2L7N06609	ZFRIt273	(ag)22	ACCCTAGTCGTCGTTCTTGC	GCAGAGACGGAAAGAAATGG	56	207
Pb2L7N18105	ZFRIt415	(ag)26	CCTCCAGGAGCCTCTTCTTT	ATATGCAATGGTTGGCCTTC	60	194
Pb2L7N18206	ZFRIt342	(ag)23	TCCACTACGTCCCAAGTTCA	TGTGAGACCAGCAACAGCTT	58	198
Pb2L7N18333	ZFRIt182	(ag)20	TGAGTAAAAGAGGGATGGCATT	TGCAGAATGCTTTCGATGAC	55	215
Pb2L7N18360	ZFRIt101	(ac)22	GTGGGATGTCCGTCCAAGT	GACAAGGAAGCATGCAGTCA	55	219
Pb2L7N18601	ZFRIt414	(ag)26	CGTCAAAAACAACGTTGAGC	CAGGCAACACCCTGTTCATA	55	202
Pb2L7N18672	ZFRIt258	(ag)22	TAGCCACCCCCACTACACTT	TAGTTCGCCTAGGCTTCTGC	55	193
Pb2L8N06765	ZFRIt162	(ag)20	AGAAGCCAAAATCCCCAGAT	TCTCCGTCAACCTCTCTGGT	56	199
Pb2L8N06794	ZFRIt259	(ag)22	CGACTCAAAGCCAAGCAAGT	TTGAGCCTTGACCCATCTCT	56	201
Pb2L8N07068	ZFRIt254	(ag)21	AGGAGCTAGCATGCTTTGGA	CGACACGAACACAAGAAACA	56	192
Pb2L8N07144	ZFRIt341	(ag)23	AGGAGAGGGTTTCTGGTTCG	CACCTGGCACTGTTACACCA	55	198
Pb2L8N07300	ZFRIt350	(ag)24	TCTTCGAAGTCCATCTGTCG	CGACCAGGCGAATATAAAGC	60-55	202
Pb2L9N07562	ZFRIt183	(ag)20	TCTTGTTTGGGTGGTGTTGA	CCATCACCATTGGACTCACA	55	171
Pb2L9N07726	ZFRIt097	(ac)22	ACTGTTTCCAGCAGGCTTGT	GAAGATTGCCCCACAGAAAA	54	209
Pb2L9N07739	ZFRIt266	(ag)22	TGCCTGGAAGGGATATCAAG	TGTTCTTTGGGCTCTTCGTT	58	241
Pb2L9N07761	ZFRIt419	(ag)26	CTATGCCCCTTCCCGTATCT	CAGCTGCTGCTGAAGATTTG	56	211
Pb2L9N07807	ZFRIt165	(ag)20	AAAGCAGAACCTTGGCTTGA	ACTGGTTTGCCCTTGCTTTA	56	219
Pb2L9N07877	ZFRIt081	(ac)21	GACGGTGCGCTGAAACTATT	CAGCTCTCATTGTGTGATCG	57	246
Pb2L9N07984	ZFRIt431	(ag)27	GGTTTTGCAGCAGCCATTAT	CAGTGGGGTCCCTAGTTCCT	58	201
Pb2L9N08142	ZFRIt336	(ag)23	GGGAGCTCAATCAAAACCTG	TGCTACCTCAGTGCAGCCTA	60	217
Pb2L9N08442	ZFRIt300	(ag)22	GCAGCTTTTCCTGGAGATGA	ATAAATGGATGCCGTTGCTC	60-55	209
Pb2L9N18924	ZFRIt286	(ag)22	CTTGGAAGAATTCGCACCTC	AGAGGATCATTGGGGGTCTT	56	200
Pb2L9N19029	ZFRIt327	(ag)23	AGGCAAGGAAGTTGGGAGAT	TCCTGGTCTCTTTCTGTCTGC	56	264
Pb2L9N19069	ZFRIt343	(ag)23	CAAGACGCTGAGAACGATGA	CGGTTCAAAACGTTTCCTTC	60	210
Pb2L9N19106	ZFRIt367	(ag)24	GAAGAATGGGGTGGGAGAAC	AGGATTTTGTCGTCCTCGTG	60-55	187
Pb2L9N19127	ZFRIt324	(ag)23	GCCAAACCCTACTTGTTGGA	ATTTTGTGCGGGTAAGCAAG	60	219
Pb2L9N19262	ZFRIt389	(ag)25	GGAGACATGGGTTCTGAGGA	AAGTTCACCCTCCACCCAAT	55	199
Pb2LUN22018	ZFRIt113	(ac)24	GTGAGTGGGCTTTTGGGTTA	TCCACAGCATCGAGCAGTAT	58	198
Pb2LUN22131	ZFRIt427	(ag)27	TACTTATTGGCGGGATCTGG	CTTTGACTTCACTGGCACGA	55	207
Pb2LUN22197	ZFRIt461	(ag)36	GTGTTCCTTCTGGGTTTGGA	GAGGTTGCACGCTTTCTCTC	56	200
Pb2LUN22256	ZFRIt382	(ag)25	GAAACGAAACGGAAGGATGA	GGGGGTTAACCGTTTAGGG	60	187
Pb2LUN22715	ZFRIt207	(ag)21	TCAGCCACCCACATTAGTGA	AGTAGTCCACCACCCCTCCT	55	200
Pb2LUN22833	ZFRIt095	(ac)22	CCATGATTCCCAATTGAACC	TCACTGCTCCCCAGATCCTA	58-53	199
Pb2LUN23023	ZFRIt429	(ag)27	CCACTTTCTCGGAAACCAAA	CCCCATTTTCTGGCTCATTA	58	201
Pb2LUN23056	ZFRIt403	(ag)26	AGCAGCTTGACTGGAGCATC	CTGAGGTGCGACCTTCATTT	56	220
Pb2LUN23113	ZFRIt074	(ac)21	ACGGGTCACATCCTTCTAGC	GCGGATGAAGAAGAATCACTG	56	200
Pb2LUN23248	ZFRIt211	(ag)21	TTGAGGAGCAATAGGGGTTG	GCGCAACCACTTCAAAGTCT	55	191
Pb2LUN23276	ZFRIt063	(ac)20	GGGGCGGTGGTATGAGTTAT	CCCCAATCCTGACCCTATCT	56	184
Pb2LUN23433	ZFRIt075	(ac)21	AATCTGCATTCCACGCAATA	CCCATCTCAAAAGGTCAGCA	56	227
Pb2LUN23511	ZFRIt307	(ag)23	AATCTCATCCAACCGGAAAA	GTGATGGGTTTTTGCTTGCT	58	211
Pb2LUN23715	ZFRIt309	(ag)23	GTTGCCGTGTAGGTTTCCAT	TTCTCTGACCATCCCCACTC	60	197
Pb2LUN23800	ZFRIt077	(ac)21	GAAAACAGTTTGATTGCCTCAG	GGACGCAAGATGGAGGATTA	58-53	238
Pb2LUN23835	ZFRIt213	(ag)21	TTGCCTGCAAACAGTCTTATG	ATGGGGTTGATGCATACTGG	60-55	271
Pb2LUN23926	ZFRIt260	(ag)22	ATGATCACCACCTGCTGCTT	CTTCGTCCTTCCTCCCTACC	56	208
Pb2LUN23972	ZFRIt155	(ag)20	TTGATTCAAAGGCGATCCTC	AACGCCATCGTTAGTCGTTC	56	215
Pb2LUN24018	ZFRIt176	(ag)20	TTCGCTATAGCCAGCCATTT	GCGCTCTCTCATTACGCTCT	65-60	206
Pb2LUN24063	ZFRIt128	(ac)31	TGCCATGTCCAAGTGATACC	ACGGGTTGTTTCTTCATTCG	55	216
Pb2LUN24076	ZFRIt157	(ag)20	TTGAATATGTGGGTGTGTGGA	TTTGTTTGCAGTCAGCTTGG	56	200
Pb2LUN24129	ZFRIt132	(ac)34	GCCGCTTTGTAAAGGAGAGA	CGGTGCAACCTGAAAATAGA	56	211
Pb2LUN24134	ZFRIt217	(ag)21	AAGCTGGTTATGTGGCTGCT	ATTGAGTTCGCTCGTTCGTT	56	204
Pb2LUN24139	ZFRIt409	(ag)26	GCAGCATTGAATGTGGAAAT	GAATCGGAGGTGAAGCTGAG	60	205
Pb2LUN24183	ZFRIt361	(ag)24	CAAGCTTTTTCATGGCTTCA	TGAGTTATGGGAAGGGCAGT	58	176
Pb2LUN24245	ZFRIt269	(ag)22	ATCGTTTTTGGCCAAGTGAG	GATGATATTGGCAGGGGTGT	56	183
Pb2LUN24285	ZFRIt066	(ac)20	TGGCTTTAAACGGTTATGCTG	TGAGGAGGGAGGGAATACAA	54	147
Pb2LUN24312	ZFRIt362	(ag)24	ACGACTTCTGCAATCGGTGT	GATCGGTTGTAACGGGAGAC	58	206
Pb2LUN24449	ZFRIt167	(ag)20	CAATGGGGTTGTTTGGATTC	AAAAAGGGAGAAAGCCACAA	55	199
Pb2LUN24470	ZFRIt222	(ag)21	TTTTCCCTCGCAAAGTATCC	ATCCGCATGCCTTCCATA	56	225
Pb2LUN24488	ZFRIt275	(ag)22	TTTTACAGCGTGCGAGTGAG	CCTACAATCCCCGTCGTCT	56	197
Pb2LUN24571	ZFRIt225	(ag)21	AAATCCGGCATCATTTTACG	CTGCATCTGCTCGACTCAAA	60	178
Pb2LUN24633	ZFRIt317	(ag)23	GGACGCAATTGAAGATAGCA	CACCGTCGGCTGTATGTATG	56	222
Pb2LUN24681	ZFRIt452	(ag)29	TGCAAACTCAACCCAACAAA	GGCAGGCTTTACGATTATGC	60	173
Pb2LUN24881	ZFRIt131	(ac)31	TTCTACAGTTGCCACCGTTTT	CCTCTCACTATTGAACCAGGTG	56	200
Pb2LUN24942	ZFRIt417	(ag)26	GATCAGTGATGGTGGTGGTG	CCTCCTCCTTGTGCCACTTA	60	198
Pb2LUN24967	ZFRIt280	(ag)22	GAGGCAAATATGGGGTTTGA	GTCTCACAAGTCGCAACCAA	58	188
Pb2LUN24983	ZFRIt230	(ag)21	CAGGTTTGCAGTCGAATCAT	AAAGGAGCTTGATGCTGGAG	56	198
Pb2LUN25196	ZFRIt067	(ac)20	GCAAGACCCTTATGCCAACT	TGAGGCCTAACTGCTTCGAC	56	193
Pb2LUN25205	ZFRIt443	(ag)28	GGCATGGCATATGAGGAAAT	CCAGGTCCTTGTTCCATGAT	58	236
Pb2LUN25399	ZFRIt496	(at)20	CCCATGCCATATAGCTATGCTT	GGTATCGAGCCCCAAAGTTA	56	233
Pb2LUN25456	ZFRIt444	(ag)28	CATATGCATGCAGGCTCAGT	CTGCAGAAACCTCGGTGATT	55	209
Pb2LUN25477	ZFRIt180	(ag)20	TTGGGAAGGTAAGTGGGAGA	CCTAACTTGGGTTAAGTGGGATT	58	189
Pb2LUN25627	ZFRIt239	(ag)21	TTTGCGGCCTTCAAACTAAT	TCGTTGAGACGTCGATGAAG	60-55	198
Pb2LUN25693	ZFRIt111	(ac)23	CTTCGAAAGGTTCCCAGAAG	AAGTACGGACCAAGGTGCAG	53	200
Pb2LUN25733	ZFRIt328	(ag)23	CGACCTAAGGCGATGATACC	CACATGCCGAAAGGTTGTTA	55	248
Pb2LUN25766	ZFRIt100	(ac)22	TTAACTGCCTCAGCGAGCTT	CCTGAATCATCCTTCAGACTTTG	55	202
Pb2LUN25913	ZFRIt292	(ag)22	CGGCCTTTGATCTTTTCTCA	CCCGTGAGGTAATCAGTTGAA	58	283
Pb2LUN25993	ZFRIt089	(ac)21	CATCTTCCGTGAATCCAGTTG	CCCTGAGGTTTAGGAGAACG	56	220
Pb2LUN26070	ZFRIt186	(ag)20	ATCCCAAGGCATAAAACACG	GGACACAGACAGACCCTTGAG	55	200
Pb2LUN26228	ZFRIt127	(ac)30	ATATTGGGCCAAGGAACATC	AACGCCTATATGGCCGAAGT	58	196
Pb2LUN26249	ZFRIt251	(ag)21	TGAGCCTGCACAATTGAAAG	CCATCTCTTTCGCGGATCT	55	200
Pb2LUN26259	ZFRIt371	(ag)24	GGGAACTGTCCTGTTCCTGT	CCCTTTGTCAACCCCCTCTA	60	197
Pb2LUN26480	ZFRIt193	(ag)20	GTGGTGGAGGGTTGAGAAGA	CCAACCCTCTCTCGTGACTC	55	203
Pb2LUN26573	ZFRIt194	(ag)20	GAAGGATCGAAGAAGCGGTA	TTGGTAGAAGATTAGCTAGGCAGTT	58	272
Pb2LUN26769	ZFRIt298	(ag)22	TCTCCCTGTTGGGGTAGTTG	AGGCACGTTCCCTTTTCTCT	55	210
Pb2LUN26794	ZFRIt337	(ag)23	GGTCGGATCGGTTTAAGGTT	TGTCCACTTCATCGAGTCCA	60-55	211
Pb2LUN27084	ZFRIt377	(ag)24	GTGTCAGCTAGCACCCAGAA	TCACATGCTTGGTGTGTTTG	60-55	211
Pb2LUN27116	ZFRIt379	(ag)24	CTCGCCAGATCGTGAATATG	CCAGCTTCCTCAGCAGTCTT	58	186
Pb2LUN27164	ZFRIt198	(ag)20	ACATGCACATGCACATTCCT	GCACCATTACATGGGCCTAA	55	228
Pb2LUN27191	ZFRIt199	(ag)20	GCATGGAATTGAAGCCAGAT	GCTTTGGCACTCAAAACACA	58	204
Pb2LUN27251	ZFRIt459	(ag)30	AAGCGACGAAAATCGACAAT	GCAATGGTGCTCACTTACCA	56	181
Pb2LUN27371	ZFRIt303	(ag)22	CCAGCATCAACTCCTGTCAA	ACGGGCAATGAATCTGAAGT	55	205
Pb2LUN27484	ZFRIt093	(ac)21	GACATCCCAAGCAGGAAGAC	AAGCCATGCATGTATGTTCG	58-53	185
Pb2LUN27500	ZFRIt253	(ag)21	TGCAACAAACTGGAAATTGG	GGGTTTGGTTAACAGCCTCA	60	244
Pb3L10N2434	ZFRIt463	(aga)10	GGATGCGGTTGAAAAACCTA	TTCCATAAAACCACCAACACC	58	250
Pb3L10N2523	ZFRIt006	(aat)10	GCCGAACGTGTTTCTTCAAC	GGGTTCGAATCCACTCCTCT	57	228
Pb3L10N2694	ZFRIt040	(aat)13	GCACACATCAAATACCCCAAA	TGCCTTGTGAGAAGCTCACTT	58-53	208
Pb3L10N5630	ZFRIt014	(aat)10	CATGTTCCACCCAAGGCTAT	CGGTGATCGAATTAACCTTCA	56	210
Pb3L11N2793	ZFRIt042	(aat)13	GAGAACCCAGGGGTAGATCA	GCTAGTGACGAGCAGTGTTGG	58-53	193
Pb3L11N2835	ZFRIt052	(aat)16	CCCTTGGCGATTCTTGTAAA	GTACAAACCCCTCCCAAAAA	58-53	227
Pb3L11N2946	ZFRIt039	(aat)13	CATTGTTGTACCCCAAAAGTTG	CGAGACACACGTCCCAATAA	56	210
Pb3L11N5726	ZFRIt050	(aat)15	GGCTATGCCCTTTTATTTTTCC	CGAACTGGACCAACTTCAGG	55	218
Pb3L11N5758	ZFRIt047	(aat)14	GGTGCTGTAAGGTGGTGATG	ATGAAACCAGCCAAACAACC	55	224
Pb3L12N5889	ZFRIt035	(aat)12	TCTCACGGCTATGTCATCCA	GTTCTGCTGCAAAGATGCAC	58-53	238
Pb3L15N3832	ZFRIt138	(aca)10	AATAGCGCATAGATCCAACCA	CCTCCCCATAAGCTTCATCA	58	203
Pb3L15N4181	ZFRIt051	(aat)16	GAAGTCCCTCTTCTGCCACA	AACTAGAATGCACCCATCTGC	56	204
Pb3L17N4675	ZFRIt026	(aat)11	ACTCTCCTCCCTCCTCTTGG	TGGGAATCATGAGAACGACT	58-53	198
Pb3L17N4741	ZFRIt001	(aat)10	TATGTCGTGGACACCCTCAA	TTTTGGCCTTTGGGTGATTA	54	208
Pb3L17N4804	ZFRIt478	(aga)13	ACCCGGTTCCCAATTATCTC	CGGAGCTCCAAAGTTTTCAA	60	194
Pb3L17N6319	ZFRIt032	(aat)12	TCTGGCCACGAAGAGAAGAT	AGGCAGGCATATACGTAGCA	58-53	231
Pb3L2N0143	ZFRIt476	(aga)12	ACCAGAACCCACTCACCATC	CCGACAATAAAGGCCTCAA C	56	198
Pb3L2N0152	ZFRIt043	(aat)13	TGTTGTAGGTAGCCTCATTGC	TATCACCGGTGGAGTTGTGA	55	194
Pb3L2N4948	ZFRIt027	(aat)11	TTCCAGTCTAACCCCGTTTG	TCGATCCCATATCTGAAAAGGT	55	184
Pb3L2N4955	ZFRIt485	(aga)17	TTTGTGGCAAAACCATTGAC	TCCATCCAAGCTTCTTCCTC	60	201
Pb3L3N0561	ZFRIt037	(aat)12	CGTTTCATGCCTTACGCAAT	TTCGATGGTCAGCTATGGTG	56	203
Pb3L3N0639	ZFRIt007	(aat)10	AAAAGGCTGAAATGCCTCTG	TCTTGTACCAGCAGAGGTGAA	58-53	181
Pb3L3N0662	ZFRIt479	(aga)13	TGCAAGGAGCAACATAATGG	TTTGGTGAGAGCACAGAAACA	56	209
Pb3L3N4999	ZFRIt483	(aga)15	GGGAGGAGTAAGCTGGGAAG	CACCTGCAAATCACCAACAA	60	203
Pb3L4N0957	ZFRIt024	(aat)11	CAACTTTGAAGTAGAGCAGATACCA	ACTTCGTCGGACAGAGGTTG	56	199
Pb3L4N5130	ZFRIt054	(aat)16	GCCTCCAGACTCAAACTTTCC	TGCGAGAGCGTAGGAGAAAT	56	229
Pb3L5N1095	ZFRIt045	(aat)13	GTGGTAGGCCAAAAATGTCC	GAGGAAGGACTGGATGATGC	54	193
Pb3L5N1305	ZFRIt480	(aga)13	TGTTCTTGTTCCCAGTGGTG	ACTTGGCTTGGCTTTTAGGA	58	205
Pb3L5N5166	ZFRIt477	(aga)12	CGAGAGCGCCTAAGAGAAGA	CGGAGACTCGCTGACTCACT	58	211
Pb3L6N1659	ZFRIt005	(aat)10	GGCTCAAGTTGCACACCATA	GCGAGCTAAGGCAAAATTCA	58-53	200
Pb3L7N5390	ZFRIt055	(aat)17	TAGGCGAGATCTAGGCAGGA	GTGTCTGGCCCCATCTTTT	55	265
Pb3L8N1847	ZFRIt044	(aat)13	TGAGGCTTCTGTGGCACTTT	ATCAAATGTGGTCGGTGACA	55	237
Pb3L8N5448	ZFRIt049	(aat)15	CAGAGGAGACTTGTGGCTTTG	CCCCTGCATTAAATTGGTGA	57	210
Pb3L8N5451	ZFRIt031	(aat)12	CGGTGAGACAGGAGGAAGAG	CAAGCCCCTACCCTCCTTAG	54	201
Pb3L9N2128	ZFRIt011	(aat)10	TGTTGCTGCAATCTGCTTTC	GGGTAGGGACTGAATTTTGGA	58-53	177
Pb3L9N2182	ZFRIt041	(aat)13	ATGCTGGTCATCACATGGAA	GCACTAGGTCTTCCGTGCTC	58	197
Pb3L9N2203	ZFRIt469	(aga)11	ACACAAAAGGGGACCACAAA	CCAACGTCACGATTCTTCCT	55	213
Pb3L9N2234	ZFRIt021	(aat)11	AATGGTCCATGTTGGTTGGT	GCAATCCAATTCCCTCAGAA	54	190
Pb3LUN6569	ZFRIt059	(aat)21	CAAGGGCGTTTTAGGATTCA	CCCCATACGTGTGATGTTCTT	56	243
Pb3LUN6717	ZFRIt020	(aat)11	CGGTTCGTGTACGTTGTTTG	CGTCGAACAAAGTTTATGAGGT	56	251
Pb3LUN6734	ZFRIt046	(aat)14	CATGAGGTTGGAGGTTTTTGA	GGCGTGAGTTTGAACCTTGT	58-53	203
Pb3LUN6782	ZFRIt141	(aca)13	TGCTTTACAGCTGAGCTTCG	AAGTTTCCCTCGGGGTTTTA	58	213
Pb3LUN7251	ZFRIt003	(aat)10	CAGTGCCCATATCCTTCCTC	GGCGAGGGTATTGATTTTCA	58-53	219
Pb3LUN7369	ZFRIt462	(aga)10	ATCCCCAATCACACCAAAAA	CTCATGTGACCGCCATTAAG	60	199
Pb3LUN7397	ZFRIt004	(aat)10	CACCTTCACAACGGACATGA	CGCATTTTGTGCAGCATTAG	58-53	242
Pb3LUN7415	ZFRIt030	(aat)12	GAGGGGTGAGGTTTATGTCC	CTTGTCATGGGTACGGTTGG	54	191
Pb3LUN7441	ZFRIt468	(aga)11	GGCTAGGGTTTGGAATGTGA	CCGCTTTTTCAGCCTCTCTA	60	205
Pb3LUN7511	ZFRIt010	(aat)10	AGGCTTGGAATTTGGTCCTT	GGGCCCAAAATTAGAAGAGG	58-53	209
Pb3LUN7705	ZFRIt033	(aat)12	GGCTCCATGCAGTTGTGTAA	TGAAGGACCAACGCTTCAAT	57	218
Pb3LUN7707	ZFRIt013	(aat)10	TCAAGCGAATCCTGAACCTC	CAGGTGACCGAGTCATTTCA	58-53	201
Pb3LUN7727	ZFRIt472	(aga)11	AGGCAAAGAAAAAGCTGCAA	TGGGGTCCTGCTAATCAAAG	60	203
Pb3LUN7793	ZFRIt015	(aat)10	CCTTCAAACAAACCCCAAAA	GTGTTCGCGTCTGTTTTCCT	58-53	197
Pb3LUN7807	ZFRIt016	(aat)10	CATGGTGGGCAACCTAATTT	TGGGAAGCTCAGCAGTTTCT	54	227
Pb3LUN7846	ZFRIt048	(aat)14	CCAAGGCACAACGAAATCTT	CAAATTCCCAATCGTCACCT	55	200
Pb3LUN7993	ZFRIt034	(aat)12	TGTGCCTTTGTGCCATACTT	CAATAGCCCCGAACTTACCA	56	240
Pb3LUN8142	ZFRIt036	(aat)12	CAGGGTTTTGATGAACCAATG	CTTTGAACCATCTGCCACCT	56	223
Pb3LUN8156	ZFRIt017	(aat)10	GCCTACTCCTCTCCCCCTTA	CACGAGAATTGTGCCAAATG	56	180
Pb3LUN8166	ZFRIt038	(aat)12	CAATTTGGGCAGGGTTTTTA	AGCCAAGGTGTTTGGATAGC	58-53	192
Pb4L11N0673	ZFRIt533	(cata)12	TGGAAATAACGTGGATGCAA	GAGTCATAATCTAACCATTGGGGTA	60	183
Pb4L1N0014	ZFRIt531	(cata)11	TCCCTTCAAGGCTGTGAGTT	CAGAGGTTTGGTTTTGGTGA	58	211
Pb4L3N1164	ZFRIt526	(cata)10	CTCCCAACTCCACGTTTGTT	CCAACGGTCAAAAGGATGTT	58	231
Pb4L5N1199	ZFRIt525	(atac)16	TGCCCAGCTCAAGCAATTAT	GGGCTTATGAGGGATCTACG	56	246
Pb4L6N0339	ZFRIt532	(cata)11	GTTTGCAACGAGAAACGACA	ATCCATCCATCCATCCACAC	60	272
Pb4L8N1258	ZFRIt529	(cata)11	CAGTGCACAAGCCAAATCAC	TGGCCTACATTGGTTAGAGAGTG	55	226
Pb4LUN1505	ZFRIt489	(agtg)9	AACGAAGTCTTAGCTGAAGGTGA	CAACTCAACTCCCCCGTTTA	56	189
Pb5L15N195	ZFRIt534	(ttcaa)6	CAACAAACCCCTCCTTTTCA	CTGCAACTTGGAAAGCACAC	60	204
Pb5LUN297
