# Supplementary material for: Genome-wide characterization of simple sequence repeats in Pyrus bretschneideri and their application in an analysis of genetic diversity in pear
Source: BMC Genomics. 2018 Jun 18;19:473. doi: 10.1186/s12864-018-4822-7 (PMC6006662; doi:10.1186/s12864-018-4822-7)
Supplement: Supplementary file 11 — Table S9. Polymorphism information of 18 primers in 44 pear cultivars. (XLSX 10 kb) [file 12864_2018_4822_MOESM11_ESM.xlsx]

## Sheet: Table S9
Table S9 Polymorphism information of 18 primers in 44 pear cultivars
Locus	Na	Ng	A	Ho	He	PIC
Pb3L11N5758	10	19	0.3913	0.8696	0.7957	0.7726
Pb3L4N5130	10	19	0.3696	0.8043	0.7993	0.7675
Pb2LUN25693	13	18	0.2935	0.3696	0.8177	0.7862
Pb2L10N09474	11	25	0.25	0.5217	0.87	0.8464
Pb3L15N3832	7	12	0.3696	0.6304	0.7504	0.7016
Pb3LUN6782	7	12	0.5109	0.2826	0.6603	0.6064
Pb2L15N13836	13	26	0.1848	0.7826	0.8806	0.8575
Pb2L2N00815	15	26	0.2065	0.8478	0.8899	0.8688
Pb2L10N09198	10	18	0.2826	0.6957	0.8462	0.8185
Pb2LUN24134	9	17	0.4022	0.7609	0.7723	0.7361
Pb2L17N16884	13	22	0.2283	0.8913	0.8729	0.8492
Pb2L8N07068	13	17	0.2717	0.6087	0.8435	0.8147
Pb2L1N00036	15	26	0.1848	0.8261	0.9006	0.8814
Pb2L7N06609	14	20	0.3478	0.6739	0.8194	0.7912
Pb2L4N03431	10	25	0.1848	0.7826	0.881	0.8579
Pb3L2N0143	5	11	0.4239	0.5652	0.6985	0.6355
Pb3L5N5166	6	15	0.3587	0.7391	0.775	0.7321
Pb4L1N0014	9	18	0.3804	0.5217	0.7711	0.7307
Mean	10.56	19.22	0.3134	0.6763	0.8136	0.7808
Note：Number of alleles (Na), number of genotypes (Ng), major allele frequency (A), observed heterozygosity (Ho), expected heterozygosity (He), and polymorphism information content (PIC)
Pb5LUN297
