# Supplementary material for: Genome-wide characterization of simple sequence repeats in Pyrus bretschneideri and their application in an analysis of genetic diversity in pear
Source: BMC Genomics. 2018 Jun 18;19:473. doi: 10.1186/s12864-018-4822-7 (PMC6006662; doi:10.1186/s12864-018-4822-7)
Supplement: Supplementary file 12 — Table S10. Similarity coefficient among 44 pear cultivars. (XLSX 18 kb) [file 12864_2018_4822_MOESM12_ESM.xlsx]

## Sheet: Table S10
Table S10 Similarity coefficient among 44 pear cultivars
	Abate Fetel	Red Clapp's Favorite	Flemish Beauty	Red D'Anjou	Weishanhongxueli No.2	Xiangyunxiaohongli	Miduxiangsuli	Xiangyunzhushili	Wanshuhuobali	Miduxiaohongli	Korla pear	Xiangyunhuobali	Weishanhongxueli No.1	Yangbiyuxiangli	Yunlongmaidiwanli	Xiangyunzhongshuhuobali	Wuxiangli	Deqinli	Red Silk	Red Bastlett	Nanguoli	Pingguoli	Honghuaguan	Hongxiali	Hongtangli	Hanhong	Jinxiang	Xinli No.7	Yunhongli No.1	Hongtaiyang	Balixiang	Bayuehong	Hongxiangsu	Yuluxiang	Mantianhong	Hongsucui	Meirensu	Hongli No.2	Summer blood birne	Hongbaoshi	Red Zaosu	Rossa	Shuihongxiao	Early Red Du Comice
Abate Fetel	1.0000000
Red Clapp's Favorite	0.820106	1.0000000
Flemish Beauty	0.777778	0.89418	1.0000000
Red D'Anjou	0.862434	0.830688	0.830688	1.0000000
Weishanhongxueli No.2	0.751323	0.698413	0.708995	0.708995	1.0000000
Xiangyunxiaohongli	0.719577	0.719577	0.730159	0.698413	0.820106	1.0000000
Miduxiangsuli	0.724868	0.73545	0.73545	0.73545	0.825397	0.899471	1.0000000
Xiangyunzhushili	0.746032	0.73545	0.714286	0.73545	0.793651	0.825397	0.862434	1.0000000
Wanshuhuobali	0.740741	0.730159	0.730159	0.719577	0.883598	0.89418	0.835979	0.804233	1.0000000
Miduxiaohongli	0.724868	0.724868	0.73545	0.703704	0.825397	0.994709	0.89418	0.830688	0.8994709	1.0000000
Korla pear	0.730159	0.719577	0.719577	0.698413	0.777778	0.756614	0.783069	0.740741	0.7777778	0.761905	1.0000000
Xiangyunhuobali	0.740741	0.730159	0.730159	0.719577	0.883598	0.904762	0.846561	0.814815	0.9894180	0.910053	0.777778	1.0000000
Weishanhongxueli No.1	0.746032	0.693122	0.703704	0.703704	0.994709	0.825397	0.820106	0.78836	0.8783069	0.830688	0.783069	0.878307	1.0000000
Yangbiyuxiangli	0.740741	0.730159	0.719577	0.719577	0.84127	0.851852	0.804233	0.793651	0.9259259	0.857143	0.767196	0.925926	0.835979	1.0000000
Yunlongmaidiwanli	0.746032	0.724868	0.724868	0.724868	0.825397	0.857143	0.78836	0.78836	0.8359788	0.862434	0.772487	0.846561	0.830688	0.846561	1.0000000
Xiangyunzhongshuhuobali	0.740741	0.730159	0.730159	0.719577	0.883598	0.904762	0.846561	0.814815	0.9894180	0.910053	0.777778	1.0000000	0.878307	0.925926	0.846561	1.0000000
Wuxiangli	0.73545	0.724868	0.73545	0.724868	0.793651	0.814815	0.820106	0.756614	0.7830688	0.809524	0.772487	0.783069	0.78836	0.783069	0.746032	0.783069	1.0000000
Deqinli	0.772487	0.730159	0.751323	0.761905	0.73545	0.714286	0.719577	0.698413	0.7142857	0.708995	0.73545	0.714286	0.740741	0.703704	0.708995	0.714286	0.708995	1.0000000
Red Silk	0.78836	0.883598	0.851852	0.798942	0.719577	0.719577	0.746032	0.756614	0.7195767	0.724868	0.698413	0.719577	0.714286	0.719577	0.714286	0.719577	0.714286	0.7195767	1.0000000
Red Bastlett	0.78836	0.883598	0.851852	0.798942	0.719577	0.719577	0.746032	0.756614	0.7195767	0.724868	0.698413	0.719577	0.714286	0.719577	0.714286	0.719577	0.714286	0.7301587	0.989418	1.0000000
Nanguoli	0.708995	0.719577	0.730159	0.698413	0.767196	0.777778	0.772487	0.772487	0.7883598	0.783069	0.756614	0.78836	0.761905	0.78836	0.740741	0.78836	0.878307	0.6931217	0.719577	0.719577	1.0000000
Pingguoli	0.740741	0.751323	0.761905	0.719577	0.78836	0.767196	0.772487	0.783069	0.7777778	0.772487	0.798942	0.777778	0.783069	0.777778	0.783069	0.777778	0.772487	0.7460317	0.730159	0.730159	0.78836	1.0000000
Honghuaguan	0.719577	0.719577	0.719577	0.687831	0.767196	0.798942	0.793651	0.772487	0.7989418	0.793651	0.777778	0.798942	0.772487	0.809524	0.772487	0.798942	0.772487	0.7354497	0.687831	0.687831	0.78836	0.78836	1.0000000
Hongxiali	0.714286	0.724868	0.724868	0.693122	0.751323	0.751323	0.746032	0.777778	0.7619048	0.756614	0.730159	0.761905	0.746032	0.772487	0.746032	0.761905	0.820106	0.6878307	0.724868	0.724868	0.825397	0.793651	0.783069	1.0000000
Hongtangli	0.714286	0.746032	0.746032	0.746032	0.772487	0.793651	0.767196	0.78836	0.8148148	0.798942	0.761905	0.814815	0.777778	0.814815	0.809524	0.814815	0.777778	0.7089947	0.73545	0.73545	0.846561	0.793651	0.814815	0.820106	1.0000000
Hanhong	0.708995	0.730159	0.730159	0.708995	0.767196	0.767196	0.793651	0.751323	0.7883598	0.772487	0.777778	0.78836	0.761905	0.777778	0.740741	0.78836	0.825397	0.7248677	0.730159	0.730159	0.830688	0.767196	0.746032	0.730159	0.814815	1.0000000
Jinxiang	0.751323	0.814815	0.783069	0.761905	0.68254	0.703704	0.719577	0.719577	0.7037037	0.708995	0.693122	0.703704	0.677249	0.73545	0.698413	0.703704	0.761905	0.7037037	0.793651	0.804233	0.820106	0.693122	0.73545	0.740741	0.783069	0.777778	1.0000000
Xinli No.7	0.724868	0.746032	0.777778	0.73545	0.793651	0.783069	0.798942	0.78836	0.7936508	0.78836	0.857143	0.793651	0.78836	0.783069	0.777778	0.793651	0.767196	0.7089947	0.746032	0.746032	0.740741	0.835979	0.804233	0.756614	0.798942	0.793651	0.7195767	1.0000000
Yunhongli No.1	0.756614	0.724868	0.724868	0.714286	0.878307	0.857143	0.851852	0.809524	0.8994709	0.862434	0.793651	0.899471	0.873016	0.846561	0.809524	0.899471	0.798942	0.7407407	0.73545	0.73545	0.783069	0.793651	0.783069	0.767196	0.809524	0.772487	0.6984127	0.78836	1.0000000
Hongtaiyang	0.798942	0.798942	0.78836	0.798942	0.687831	0.687831	0.693122	0.671958	0.6878307	0.693122	0.751323	0.687831	0.693122	0.677249	0.703704	0.687831	0.703704	0.7724868	0.777778	0.767196	0.687831	0.730159	0.687831	0.703704	0.714286	0.666667	0.7195767	0.724868	0.693122	1.0000000
Balixiang	0.73545	0.714286	0.724868	0.724868	0.793651	0.804233	0.809524	0.756614	0.7830688	0.798942	0.761905	0.783069	0.78836	0.783069	0.746032	0.783069	0.989418	0.6984127	0.703704	0.703704	0.867725	0.761905	0.761905	0.809524	0.767196	0.814815	0.7513228	0.756614	0.78836	0.693122	1.0000000
Bayuehong	0.772487	0.888889	0.878307	0.814815	0.724868	0.714286	0.719577	0.708995	0.7354497	0.719577	0.73545	0.73545	0.719577	0.73545	0.740741	0.73545	0.708995	0.7248677	0.846561	0.846561	0.724868	0.756614	0.703704	0.698413	0.751323	0.724868	0.7883598	0.783069	0.708995	0.761905	0.708995	1.0000000
Hongxiangsu	0.73545	0.73545	0.73545	0.724868	0.772487	0.783069	0.756614	0.756614	0.8148148	0.78836	0.857143	0.814815	0.777778	0.804233	0.767196	0.814815	0.777778	0.7407407	0.693122	0.693122	0.761905	0.804233	0.804233	0.746032	0.798942	0.772487	0.6984127	0.809524	0.798942	0.724868	0.767196	0.698413	1.0000000
Yuluxiang	0.693122	0.724868	0.73545	0.73545	0.772487	0.804233	0.798942	0.756614	0.8148148	0.809524	0.857143	0.814815	0.777778	0.793651	0.78836	0.814815	0.777778	0.7089947	0.714286	0.714286	0.804233	0.793651	0.804233	0.746032	0.851852	0.835979	0.7301587	0.830688	0.809524	0.693122	0.767196	0.740741	0.873016	1.0000000
Mantianhong	0.724868	0.746032	0.73545	0.703704	0.835979	0.888889	0.84127	0.820106	0.9206349	0.89418	0.783069	0.931217	0.84127	0.888889	0.830688	0.931217	0.767196	0.7513228	0.724868	0.724868	0.783069	0.793651	0.846561	0.777778	0.798942	0.783069	0.7195767	0.78836	0.851852	0.703704	0.756614	0.719577	0.809524	0.820106	1.0000000
Hongsucui	0.73545	0.73545	0.714286	0.714286	0.867725	0.846561	0.830688	0.809524	0.9100529	0.851852	0.772487	0.910053	0.873016	0.878307	0.820106	0.910053	0.777778	0.7195767	0.73545	0.73545	0.793651	0.783069	0.804233	0.78836	0.798942	0.804233	0.7407407	0.78836	0.862434	0.693122	0.777778	0.730159	0.777778	0.798942	0.915344	1.0000000
Meirensu	0.730159	0.751323	0.740741	0.708995	0.84127	0.883598	0.846561	0.825397	0.9259259	0.888889	0.777778	0.936508	0.835979	0.89418	0.825397	0.936508	0.772487	0.7460317	0.730159	0.730159	0.78836	0.798942	0.84127	0.783069	0.793651	0.78836	0.7248677	0.793651	0.857143	0.698413	0.761905	0.724868	0.804233	0.814815	0.994709	0.9100529	1.0000000
Hongli No.2	0.761905	0.867725	0.846561	0.772487	0.777778	0.714286	0.730159	0.740741	0.7460317	0.719577	0.724868	0.746032	0.772487	0.746032	0.751323	0.746032	0.719577	0.7142857	0.825397	0.825397	0.746032	0.777778	0.703704	0.730159	0.730159	0.714286	0.7989418	0.740741	0.761905	0.730159	0.719577	0.851852	0.740741	0.740741	0.751323	0.7724868	0.756614	1.0000000
Summer blood birne	0.793651	0.878307	0.846561	0.835979	0.714286	0.724868	0.719577	0.698413	0.7248677	0.730159	0.73545	0.724868	0.719577	0.724868	0.730159	0.724868	0.719577	0.7566138	0.814815	0.814815	0.703704	0.73545	0.724868	0.730159	0.740741	0.703704	0.8095238	0.751323	0.730159	0.814815	0.708995	0.820106	0.730159	0.730159	0.740741	0.7407407	0.73545	0.809524	1.0000000
Hongbaoshi	0.730159	0.804233	0.814815	0.761905	0.756614	0.724868	0.740741	0.730159	0.7566138	0.730159	0.73545	0.756614	0.751323	0.756614	0.772487	0.756614	0.719577	0.7248677	0.804233	0.804233	0.746032	0.78836	0.724868	0.708995	0.783069	0.820106	0.7566138	0.804233	0.740741	0.698413	0.719577	0.883598	0.719577	0.783069	0.740741	0.7513228	0.746032	0.820106	0.746032	1.0000000
Red Zaosu	0.730159	0.761905	0.825397	0.761905	0.767196	0.756614	0.751323	0.761905	0.7566138	0.761905	0.73545	0.756614	0.761905	0.756614	0.751323	0.756614	0.761905	0.6931217	0.783069	0.783069	0.746032	0.798942	0.73545	0.761905	0.761905	0.724868	0.7248677	0.846561	0.751323	0.719577	0.761905	0.862434	0.730159	0.751323	0.730159	0.7513228	0.73545	0.78836	0.756614	0.830688	1.0000000
Rossa	0.820106	0.978836	0.89418	0.830688	0.698413	0.719577	0.73545	0.73545	0.7301587	0.724868	0.719577	0.730159	0.693122	0.730159	0.724868	0.730159	0.714286	0.7301587	0.873016	0.873016	0.719577	0.740741	0.719577	0.724868	0.746032	0.730159	0.8253968	0.746032	0.724868	0.798942	0.703704	0.888889	0.724868	0.724868	0.746032	0.7354497	0.751323	0.867725	0.878307	0.804233	0.772487	1.0000000
Shuihongxiao	0.73545	0.746032	0.73545	0.724868	0.783069	0.804233	0.798942	0.78836	0.7936508	0.809524	0.761905	0.793651	0.78836	0.814815	0.798942	0.793651	0.767196	0.7619048	0.724868	0.724868	0.783069	0.783069	0.835979	0.777778	0.820106	0.772487	0.7301587	0.756614	0.777778	0.73545	0.756614	0.730159	0.798942	0.798942	0.830688	0.8095238	0.825397	0.783069	0.751323	0.751323	0.719577	0.746032	1.0000000
Early Red Du Comice	0.820106	0.989418	0.904762	0.820106	0.698413	0.719577	0.73545	0.73545	0.7301587	0.724868	0.719577	0.730159	0.693122	0.730159	0.724868	0.730159	0.714286	0.7301587	0.883598	0.883598	0.719577	0.751323	0.719577	0.724868	0.746032	0.730159	0.8253968	0.746032	0.724868	0.798942	0.703704	0.899471	0.724868	0.724868	0.746032	0.7354497	0.751323	0.878307	0.867725	0.814815	0.761905	0.989418	0.746032	1.0000000
